# Supplementary material for: The saliva microbiome of Pan and Homo
Source: BMC Microbiol. 2013 Sep 11;13:204. doi: 10.1186/1471-2180-13-204 (PMC3848470; doi:10.1186/1471-2180-13-204)
Supplement: Additional file 1: Table S1 — Number of reads assigned to each genus in sanctuary apes and human workers. [file 1471-2180-13-204-S1.xls]

## Sheet: Sheet1
Table S1. Number of reads assigned to each genus in sanctuary apes and human workers. Num_ID corresponds to the numbered genera in Figure S2.
Microbial genus	Num_ID	Total-reads	Bonobo-1	Bonobo-2	Bonobo-3	Bonobo-4	Bonobo-5	Bonobo-6	Bonobo-7	Bonobo-8	Bonobo-9	Bonobo-10	Bonobo-11	Bonobo-12	Bonobo-13	Bonobo-14	Bonobo-15	Bonobo-16	Bonobo-17	Bonobo-18	Bonobo-19	Bonobo-20	Bonobo-21	Bonobo-22	Bonobo-23	Chimpanzee-3	Chimpanzee-10	Chimpanzee-11	Chimpanzee-18	Chimpanzee-19	Chimpanzee-26	Chimpanzee-27	Chimpanzee-34	Chimpanzee-35	Chimpanzee-42	Chimpanzee-50	Chimpanzee-51	Chimpanzee-58	Chimpanzee-59	Chimpanzee-66	Chimpanzee-67	Chimpanzee-74	Chimpanzee-75	Chimpanzee-82	Chimpanzee-83	Chimpanzee-90	Chimpanzee-91	DRC_Human-12	DRC_Human-21
Abiotrophia	1	4	0	0	0	0	0	1	0	0	0	0	0	0	1	0	0	0	0	1	0	0	0	0	0	0	0	0	0	0	0	0	0	0	0	0	0	0	0	0	0	0	0	0	0	0	0	0	0
Achromobacter	2	30	0	0	0	0	0	0	0	0	0	0	0	0	0	0	0	0	0	0	0	0	0	0	0	0	0	0	0	0	0	0	0	0	0	0	0	0	0	0	0	0	0	0	0	0	0	0	0
Acinetobacter	3	28	0	7	0	0	0	0	0	0	2	0	0	1	0	0	0	2	1	0	0	0	0	0	0	0	0	0	2	0	1	0	0	0	0	0	0	0	0	0	0	3	0	0	0	0	0	0	0
Actinobacillus	4	1158	68	125	8	5	51	7	4	0	0	0	11	0	3	10	1	19	9	43	2	19	5	7	3	15	80	3	55	7	115	0	85	22	15	48	0	128	5	71	11	13	8	8	4	57	2	0	0
Actinomyces	5	182	0	0	0	0	0	0	0	1	0	0	0	0	2	0	0	0	0	0	0	0	0	2	0	0	0	0	0	0	9	0	0	0	0	0	0	0	0	0	0	0	0	0	0	0	0	0	3
Aggregatibacter	6	589	5	5	3	13	1	12	7	5	7	0	9	2	0	3	0	7	2	2	4	10	14	2	16	7	6	3	20	10	14	10	116	2	36	24	1	42	1	20	18	13	7	37	1	6	0	0	0
Alloiococcus	7	2	0	0	0	0	0	0	0	0	0	0	0	0	0	0	0	0	0	0	0	0	0	0	0	0	2	0	0	0	0	0	0	0	0	0	0	0	0	0	0	0	0	0	0	0	0	0	0
Anaeroglobus	8	5	0	0	0	0	0	0	0	0	1	0	0	0	0	0	0	0	0	0	0	0	1	0	0	0	0	0	0	0	0	0	0	0	1	0	0	0	0	0	0	0	0	0	0	0	0	0	0
Atopobium	9	14	0	0	0	0	0	0	0	0	0	0	0	0	1	0	0	0	0	0	0	0	0	0	0	0	0	0	0	0	0	0	0	0	0	0	0	0	0	0	0	0	0	0	0	0	0	0	0
Bacteroides	10	23	0	3	0	0	0	0	0	0	1	0	0	0	0	0	0	3	0	0	0	0	0	0	0	0	0	0	0	0	0	0	0	0	0	0	0	0	0	0	0	0	0	2	0	0	0	0	0
Bibersteinia	11	166	3	8	1	3	2	6	0	0	0	0	0	0	0	0	0	3	3	9	0	2	0	1	0	0	15	0	2	1	17	0	15	3	1	2	0	30	0	16	1	3	2	2	1	10	0	0	0
Bordetella	12	2	0	0	0	0	0	0	0	0	0	0	0	0	0	0	0	0	0	0	0	0	0	0	0	0	0	0	0	0	0	0	0	0	0	0	0	0	0	0	0	0	0	0	0	0	0	0	0
Brenneria	13	1	0	0	0	0	0	0	0	0	0	0	0	0	0	0	0	0	0	0	0	0	0	0	0	0	0	0	0	0	0	0	0	0	0	0	0	0	0	0	0	0	0	0	0	0	0	0	0
Bulleidia	14	2	0	0	0	0	0	0	0	0	0	0	0	0	0	0	0	0	0	0	0	0	0	0	0	0	0	0	0	0	0	0	1	0	0	0	0	0	0	1	0	0	0	0	0	0	0	0	0
Buttiauxella	15	2174	0	0	0	0	0	0	0	41	0	0	0	0	0	0	0	0	0	0	0	0	0	0	0	0	2	0	1	0	0	0	0	0	1	1	1	0	0	0	0	1	0	0	0	0	74	1	0
Campylobacter	16	33	0	1	1	0	0	0	1	0	1	0	0	0	4	0	0	0	0	0	0	0	0	0	0	0	2	0	1	0	3	0	0	0	1	0	0	0	0	0	0	0	0	4	0	2	0	0	0
Capnocytophaga	17	186	6	13	1	2	1	6	28	0	4	5	5	0	12	1	1	2	1	6	1	2	11	0	0	0	0	0	10	1	0	2	1	0	1	0	0	4	0	1	3	0	4	1	0	36	0	0	0
Cardiobacterium	18	12	0	0	0	0	0	2	2	0	0	0	0	0	1	1	0	0	0	0	0	0	0	1	0	0	0	0	0	0	0	0	0	0	0	0	0	0	0	0	0	0	0	0	0	5	0	0	0
Catonella	19	12	0	0	0	0	0	0	0	0	2	0	0	0	0	0	0	0	0	0	0	0	0	0	0	0	1	0	0	0	0	0	3	0	0	0	0	1	0	0	0	0	0	3	0	0	0	0	0
Chitinophaga	20	1	0	0	0	0	0	0	0	0	0	0	0	0	0	0	0	0	0	0	0	1	0	0	0	0	0	0	0	0	0	0	0	0	0	0	0	0	0	0	0	0	0	0	0	0	0	0	0
Chryseobacterium	21	700	16	2	6	7	2	29	0	148	0	5	32	0	0	0	0	0	1	0	296	102	0	0	0	0	0	44	0	0	0	1	0	0	1	0	0	0	0	0	0	0	0	0	0	0	3	0	0
Citrobacter	22	473	0	0	0	0	0	0	0	0	3	0	0	1	0	3	4	0	0	0	0	0	0	0	5	0	0	0	0	0	0	0	0	0	0	0	6	0	0	0	0	0	0	0	0	0	0	0	0
Clostridium	23	1	0	0	0	0	0	0	0	0	0	0	0	0	0	0	0	0	0	0	0	0	0	0	0	0	0	0	0	0	0	0	0	0	0	0	0	0	0	0	0	0	0	0	0	0	0	0	0
Coprococcus	24	3	0	0	0	0	0	0	0	0	0	0	0	0	1	0	0	0	0	0	0	0	0	0	0	0	0	0	0	0	0	0	2	0	0	0	0	0	0	0	0	0	0	0	0	0	0	0	0
Corynebacterium	25	34	0	0	0	0	0	0	3	0	0	0	0	0	4	0	1	1	0	0	0	1	1	0	0	0	0	0	0	0	0	0	0	0	0	0	0	0	0	0	1	0	0	1	0	13	0	0	0
Cronobacter	26	8	0	0	1	0	0	0	0	0	0	0	0	0	0	0	0	0	0	0	0	0	0	0	7	0	0	0	0	0	0	0	0	0	0	0	0	0	0	0	0	0	0	0	0	0	0	0	0
Dialister	27	13	0	0	0	1	0	0	1	0	0	0	0	0	1	0	0	0	0	0	0	0	1	0	0	0	4	0	0	0	0	0	0	0	0	0	0	0	0	0	0	0	0	4	0	0	0	0	0
Edwardsiella	28	3	0	0	0	0	0	0	0	0	0	0	0	0	0	0	0	0	0	0	0	0	0	0	1	0	0	0	0	0	0	0	0	0	0	0	0	0	0	0	0	0	0	0	0	0	0	0	1
Eikenella	29	10	0	0	0	0	0	0	1	0	0	1	2	0	3	0	0	0	0	0	0	0	0	0	0	0	0	0	1	0	0	0	0	0	0	0	0	0	0	0	0	0	0	0	0	0	0	0	0
Enterobacter	30	10417	0	0	465	0	0	0	0	62	240	38	0	135	0	342	293	0	0	0	0	0	0	301	273	1	0	0	1	0	2	0	0	0	0	0	130	0	62	0	0	0	0	0	1	2	134	39	5
Erwinia	31	2	0	0	0	0	0	0	0	0	0	0	0	0	0	0	0	0	0	0	0	0	0	0	0	0	0	0	0	0	0	0	0	0	0	0	0	0	0	0	0	0	0	0	0	0	0	0	0
Erysipelotrichaceae	32	1	0	0	0	0	0	0	0	0	0	0	0	0	0	0	0	0	0	0	0	0	0	0	0	0	1	0	0	0	0	0	0	0	0	0	0	0	0	0	0	0	0	0	0	0	0	0	0
Escherichia	33	2779	0	0	0	0	0	0	0	0	104	60	0	85	0	30	155	0	0	0	0	0	0	0	274	0	0	0	0	0	0	0	1	0	0	0	164	0	0	0	0	0	0	0	0	0	4	0	4
Eubacterium	34	17	0	0	0	0	0	0	0	0	0	0	0	0	1	0	0	0	0	0	0	0	0	0	0	0	2	0	0	0	0	0	1	0	1	0	0	0	0	2	0	0	0	1	0	0	0	0	0
Facklamia	35	1	0	0	0	0	0	0	0	0	0	0	0	0	0	0	0	0	0	0	0	0	0	0	0	0	1	0	0	0	0	0	0	0	0	0	0	0	0	0	0	0	0	0	0	0	0	0	0
Faecalibacterium	36	2	0	0	0	0	0	0	0	0	0	0	0	0	0	0	0	0	0	0	1	0	0	0	0	0	0	0	0	0	0	0	0	0	0	0	0	0	0	0	0	1	0	0	0	0	0	0	0
Filifactor	37	16	0	0	0	0	0	0	0	0	0	0	0	0	0	0	0	0	0	0	0	0	0	0	0	0	8	0	1	0	0	0	2	0	2	0	0	0	0	1	0	0	0	0	0	0	0	0	0
Flavobacterium	38	5	0	3	0	0	1	1	0	0	0	0	0	0	0	0	0	0	0	0	0	0	0	0	0	0	0	0	0	0	0	0	0	0	0	0	0	0	0	0	0	0	0	0	0	0	0	0	0
Fusobacterium	39	2781	7	20	2	9	0	1	18	14	12	0	24	4	97	0	0	12	56	2	0	9	30	0	0	0	204	2	325	21	127	24	230	39	22	361	1	26	3	55	23	168	21	317	3	116	1	1	6
Gemella	40	107	5	1	1	3	5	2	1	2	0	0	2	1	1	1	1	1	2	3	2	2	2	0	0	1	1	0	3	0	29	0	7	3	3	0	0	1	0	0	0	2	0	2	0	0	0	0	0
Geobacillus	41	2	0	0	0	0	0	0	0	0	0	0	0	0	0	0	0	0	0	0	0	0	0	0	0	0	0	0	0	0	0	0	1	0	0	0	0	0	0	0	0	0	0	0	0	0	0	0	0
Granulicatella	42	1052	50	25	11	21	35	29	17	58	1	1	7	4	32	3	7	25	14	46	10	17	33	17	7	2	17	12	13	18	43	4	28	18	62	12	1	33	3	7	6	7	5	3	19	150	3	0	0
Haemophilus	43	2824	60	114	17	61	49	19	25	14	5	4	20	8	26	9	2	60	27	100	14	20	76	10	13	54	160	11	203	26	229	11	144	40	49	70	3	341	9	134	36	30	39	17	7	86	4	0	3
Hallella	44	2	0	0	0	0	0	0	0	0	0	0	0	0	0	0	0	0	0	0	0	0	0	0	0	0	0	0	0	0	0	0	0	0	0	0	0	0	0	1	0	0	0	0	0	1	0	0	0
Johnsonella	45	1	0	0	0	0	0	0	0	0	0	0	0	0	0	0	0	0	0	0	0	0	0	0	0	0	1	0	0	0	0	0	0	0	0	0	0	0	0	0	0	0	0	0	0	0	0	0	0
Kingella	46	30	1	5	0	1	4	0	0	0	1	0	4	1	1	0	0	1	0	3	0	1	0	0	0	0	2	0	0	0	0	0	0	0	0	0	0	0	0	0	0	1	0	0	0	0	0	0	0
Klebsiella	47	854	0	0	131	0	0	0	0	1	0	0	0	33	0	31	1	0	0	0	0	0	0	3	0	0	1	0	3	0	2	0	2	0	2	0	0	2	120	2	0	4	0	2	0	1	0	54	0
Kluyvera	48	173	0	0	0	0	0	0	0	0	0	0	0	0	0	0	0	0	0	0	0	0	0	0	0	0	0	0	1	0	2	0	1	1	0	1	2	3	0	0	0	2	1	0	0	1	0	0	0
Lachnospiracea	49	8	0	0	0	0	0	0	0	0	0	0	0	0	1	0	0	0	0	0	0	0	0	0	0	0	0	0	0	0	1	0	0	0	0	3	0	0	0	0	0	3	0	0	0	0	0	0	0
Lacibacter	50	1	0	0	0	0	0	0	0	0	0	0	0	0	0	0	0	1	0	0	0	0	0	0	0	0	0	0	0	0	0	0	0	0	0	0	0	0	0	0	0	0	0	0	0	0	0	0	0
Leptotrichia	51	418	2	8	1	1	0	0	5	0	1	0	2	0	16	2	0	2	0	3	0	0	11	0	0	2	2	0	48	1	8	13	13	5	0	0	0	4	0	7	4	1	3	40	0	86	0	0	4
Mannheimia	52	18	0	0	1	0	1	0	0	0	0	0	0	0	0	0	0	0	0	0	2	0	0	0	0	0	1	0	3	0	2	0	6	0	0	0	0	0	0	1	0	0	0	0	0	0	0	0	0
Megasphaera	53	11	0	0	0	0	0	0	0	0	0	0	0	0	6	0	0	0	0	0	0	0	0	0	0	0	0	0	0	0	0	0	0	0	0	0	0	0	0	0	0	0	0	0	0	0	0	0	0
Methyloversatilis	54	1	0	0	0	0	0	0	0	0	0	0	0	0	0	0	0	0	0	0	0	0	0	0	0	0	0	0	0	0	1	0	0	0	0	0	0	0	0	0	0	0	0	0	0	0	0	0	0
Micrococcus	55	2	0	0	0	0	0	0	0	0	0	0	0	0	0	0	0	0	0	0	0	0	0	0	0	0	1	0	0	0	0	0	1	0	0	0	0	0	0	0	0	0	0	0	0	0	0	0	0
Mogibacterium	56	4	0	0	0	0	0	0	0	0	0	0	0	0	0	0	0	0	0	0	0	0	0	0	0	0	0	0	0	0	0	0	1	0	0	0	0	0	0	0	0	0	0	0	0	0	0	0	0
Moraxella	57	27	0	7	0	0	0	0	0	0	0	0	0	0	0	0	0	0	1	0	0	0	0	0	0	0	0	0	0	2	0	0	0	0	0	0	0	0	0	0	0	2	0	0	0	0	0	0	0
Morganella	58	102	0	0	0	0	0	0	0	0	0	0	0	0	0	0	0	0	0	0	0	0	0	0	65	0	0	0	0	0	0	0	0	0	0	0	0	0	0	0	0	0	0	0	0	0	0	0	34
Moryella	59	4	0	0	0	0	0	0	0	0	0	0	0	0	0	0	0	0	0	0	0	0	0	0	0	0	0	0	0	1	1	0	0	0	0	0	0	0	0	0	0	1	0	0	0	0	0	0	0
Mycobacterium	60	2	0	0	0	0	0	0	0	0	0	0	0	0	0	0	0	0	0	0	0	0	0	0	0	0	1	0	0	0	0	0	0	0	0	0	0	0	0	0	0	0	0	0	0	1	0	0	0
Mycoplasma	61	16	0	0	0	0	0	0	0	0	0	0	0	0	0	0	0	0	0	0	0	0	1	0	0	0	1	0	0	0	0	0	4	0	0	0	0	0	0	5	0	0	0	0	0	0	0	0	0
Neisseria	62	2881	48	114	19	80	112	63	36	18	2	5	87	9	20	4	1	34	31	162	14	35	75	22	5	0	83	23	345	28	70	13	58	75	2	59	1	111	16	24	14	2	87	3	28	121	38	0	1
Olsenella	63	1	0	0	0	0	0	0	0	0	0	0	0	0	0	0	0	0	0	0	0	0	0	0	0	0	0	0	0	0	0	0	0	0	0	0	0	0	0	0	1	0	0	0	0	0	0	0	0
Oribacterium	64	98	0	0	0	0	0	0	0	0	0	0	0	0	0	0	0	0	0	0	0	0	0	0	0	0	1	0	11	0	56	0	8	0	0	0	0	1	0	6	0	2	0	0	0	0	0	0	0
Ottowia	65	2	0	0	0	0	0	0	0	0	0	0	0	0	0	0	0	0	0	0	0	0	0	0	0	0	0	0	0	0	0	0	0	0	0	0	0	0	0	0	0	0	2	0	0	0	0	0	0
Paludibacter	66	8	0	1	0	0	0	0	0	0	0	0	0	0	0	0	0	0	0	0	0	0	0	0	0	0	0	0	0	0	0	0	2	0	0	0	0	0	0	0	0	0	0	3	0	2	0	0	0
Pandoraea	67	1	0	0	0	0	0	0	0	0	0	0	1	0	0	0	0	0	0	0	0	0	0	0	0	0	0	0	0	0	0	0	0	0	0	0	0	0	0	0	0	0	0	0	0	0	0	0	0
Parvimonas	68	20	0	0	0	0	0	0	0	0	0	0	0	0	1	0	0	0	0	0	0	0	0	0	0	0	1	0	4	0	1	0	6	1	1	0	0	0	0	1	0	0	0	3	0	0	0	0	0
Pasteurella	69	298	34	18	9	1	22	16	0	3	0	0	2	0	3	9	0	23	6	0	14	5	0	5	2	4	7	1	7	1	20	1	20	2	5	3	1	16	0	13	3	7	1	4	2	8	0	0	0
Pectobacterium	70	1	0	0	0	0	0	0	0	0	0	0	0	0	0	0	0	0	0	0	0	0	0	0	0	0	0	0	0	0	0	0	0	0	0	0	0	0	0	0	0	0	0	0	0	0	0	0	0
Peptococcus	71	1	0	0	0	0	0	0	0	0	0	0	0	0	0	0	0	0	0	0	0	0	0	0	0	0	1	0	0	0	0	0	0	0	0	0	0	0	0	0	0	0	0	0	0	0	0	0	0
Peptostreptococcaceae	72	34	0	0	0	0	0	0	0	0	1	0	0	0	0	0	0	0	0	0	0	0	0	0	0	0	32	0	0	0	0	0	0	0	0	0	0	0	0	0	0	0	0	1	0	0	0	0	0
Peptostreptococcus	73	8	0	0	0	0	0	0	0	0	3	0	0	0	0	0	0	0	0	0	0	0	0	0	0	0	1	0	0	0	0	0	1	0	0	0	0	0	0	0	0	0	0	1	0	0	0	0	0
Phocaeicola	74	1	0	0	0	0	0	0	0	0	0	0	0	0	0	0	0	0	0	0	0	0	0	0	0	0	0	0	0	0	0	0	0	0	0	0	0	0	0	0	0	0	0	1	0	0	0	0	0
Porphyromonas	75	3860	48	26	23	80	71	82	27	113	19	11	77	7	22	2	1	9	63	120	38	54	143	9	22	45	49	2	165	11	326	10	78	93	163	412	2	421	5	37	23	290	8	226	45	90	13	0	0
Prevotella	76	1812	1	2	2	2	0	0	12	0	16	0	0	0	61	1	0	3	1	0	1	2	9	1	0	3	30	0	75	2	69	3	47	2	5	4	11	4	0	63	1	7	1	107	0	32	0	0	8
Propionivibrio	77	2	0	0	0	0	0	0	0	0	0	0	0	0	0	0	0	0	0	0	0	0	0	0	0	0	0	0	0	0	0	0	0	0	0	0	0	0	0	0	0	0	0	0	0	2	0	0	0
Proteus	78	4	0	0	0	0	0	0	0	0	0	0	0	0	0	0	0	0	0	0	0	0	0	0	0	0	0	0	0	0	0	0	0	0	0	0	0	0	0	0	0	0	0	0	0	0	0	0	0
Providencia	79	239	0	0	0	0	0	0	0	0	0	0	0	0	0	0	0	0	0	0	0	0	0	0	0	0	0	0	0	0	0	0	0	0	0	0	0	0	0	0	0	0	0	0	0	0	0	9	0
Pseudomonas	80	22	0	0	0	0	0	0	0	0	0	0	0	0	0	0	0	0	0	0	0	0	0	0	0	0	4	0	0	0	1	0	0	0	0	0	1	0	0	7	0	4	1	3	0	0	0	0	0
Raoultella	81	25	0	0	2	0	0	0	0	0	0	0	0	0	0	0	0	0	0	0	0	0	0	0	0	0	0	0	0	0	0	0	0	0	0	0	0	0	3	0	0	0	0	0	0	0	0	1	0
Rothia	82	516	10	1	0	0	3	1	0	0	0	0	0	0	1	0	0	3	0	0	1	0	1	0	1	0	2	0	10	3	0	0	8	0	0	0	0	5	0	2	0	0	0	0	0	0	0	0	0
Ruminococcus	83	1	0	0	0	0	0	0	0	0	0	0	0	0	0	0	0	0	0	0	0	0	0	0	0	0	0	0	0	0	0	0	0	0	0	0	0	0	0	0	0	1	0	0	0	0	0	0	0
Rummeliibacillus	84	1	0	0	1	0	0	0	0	0	0	0	0	0	0	0	0	0	0	0	0	0	0	0	0	0	0	0	0	0	0	0	0	0	0	0	0	0	0	0	0	0	0	0	0	0	0	0	0
SR1_genera	85	191	1	2	1	2	3	1	1	11	2	3	2	0	9	0	0	2	13	13	6	4	4	3	0	1	1	0	2	4	23	2	17	0	0	0	0	0	0	43	1	0	2	3	0	3	1	0	0
Salmonella	86	211	0	0	0	0	0	0	0	0	4	0	0	0	0	12	22	0	0	0	0	0	0	0	5	0	0	0	0	0	0	0	0	0	0	0	0	0	0	0	0	0	0	0	0	0	1	0	1
Schwartzia	87	3	0	0	0	0	0	0	0	0	0	0	0	0	2	0	0	0	0	0	0	0	0	0	0	0	1	0	0	0	0	0	0	0	0	0	0	0	0	0	0	0	0	0	0	0	0	0	0
Selenomonas	88	31	0	1	0	0	0	0	2	0	1	0	0	1	11	0	0	0	0	1	0	0	2	0	0	0	3	0	0	0	0	0	0	0	0	0	0	0	0	0	0	0	0	0	0	4	0	0	0
Serratia	89	1810	0	0	0	0	0	0	0	3	0	0	0	0	0	1	0	0	0	0	0	0	0	3	2	0	0	0	0	0	0	0	0	0	0	0	0	0	1	0	0	0	0	0	0	0	5	0	0
Simonsiella	90	3	0	0	0	0	0	0	0	0	0	0	0	0	0	0	0	0	0	0	2	0	0	0	0	0	0	0	0	0	0	0	0	0	0	0	0	0	0	0	0	0	0	0	0	0	0	0	0
Sneathia	91	71	3	0	1	3	2	0	5	0	5	0	4	1	2	0	0	3	0	11	0	11	3	0	0	0	5	0	0	0	0	0	0	0	0	0	0	0	0	0	0	9	0	2	0	0	0	0	0
Solobacterium	92	27	0	0	0	0	0	0	1	0	0	0	0	0	2	0	0	0	0	0	0	0	0	0	0	0	0	0	2	0	0	0	1	0	0	0	0	0	0	0	0	0	0	1	0	0	0	0	0
Staphylococcus	93	6	0	0	0	0	0	0	0	0	0	0	0	0	0	0	0	0	0	0	0	0	0	1	0	0	3	0	0	0	0	0	1	0	0	0	0	0	0	0	0	1	0	0	0	0	0	0	0
Streptobacillus	94	699	4	1	3	2	6	1	0	3	0	0	0	0	4	0	0	25	6	5	0	15	3	0	0	0	1	0	0	2	1	0	0	31	0	0	0	0	0	0	5	578	0	0	2	1	0	0	0
Streptococcus	95	3930	85	57	14	16	54	33	24	16	1	4	4	13	47	9	5	16	11	39	10	21	37	10	12	6	32	0	18	5	105	4	41	18	67	10	1	29	0	9	22	48	7	8	21	73	2	23	35
TM7_genera	96	24	0	0	1	0	0	0	0	0	0	0	0	0	0	0	0	0	0	0	0	3	2	0	0	0	0	0	0	0	2	0	1	1	0	0	0	2	0	0	0	0	0	7	0	3	0	0	0
Tannerella	97	36	0	0	0	0	0	0	1	0	0	0	0	0	1	0	0	0	0	0	0	0	1	0	0	0	1	0	0	0	0	0	0	0	0	0	0	0	0	0	0	0	2	7	0	17	0	0	0
Tessaracoccus	98	1	0	0	0	0	0	0	0	0	0	0	0	0	0	0	0	0	0	0	0	0	0	0	0	0	0	0	0	0	0	0	0	0	0	0	0	0	0	0	0	0	0	0	0	0	0	0	0
Treponema	99	74	0	0	0	0	0	0	0	0	4	0	0	0	0	0	0	0	0	0	0	0	1	0	0	0	61	0	0	0	0	0	1	0	0	0	0	0	0	0	0	0	1	1	0	0	0	0	0
Veillonella	100	362	0	0	0	0	0	0	0	1	0	0	2	0	6	0	0	0	7	6	0	2	3	5	0	1	1	0	3	0	12	1	7	1	10	0	0	3	0	5	1	4	0	1	0	0	0	0	0
Yersinia	101	7	0	0	0	0	0	0	0	0	0	0	0	0	0	0	0	0	0	0	0	0	0	0	0	0	0	0	0	0	0	0	0	0	0	0	0	0	0	0	0	0	0	0	0	0	0	0	1
unknown		1129	19	40	8	11	25	44	3	20	12	7	7	2	17	1	3	11	15	30	24	19	1	4	4	4	280	21	27	2	32	1	32	1	18	32	4	19	1	15	3	48	7	30	2	27	6	2	13
unclassified		2169	1	10	3	25	5	14	25	7	8	5	23	6	56	1	2	62	57	32	9	42	47	17	2	39	90	5	58	2	99	1	128	26	209	278	4	44	14	77	41	247	34	24	8	51	11	0	1
Total		48169	477	620	737	349	455	370	250	541	463	149	327	314	479	476	500	330	327	637	451	399	518	424	719	185	1206	127	1420	148	1423	101	1122	384	678	1320	334	1270	243	626	218	1503	243	880	144	1007	302	130	120
[truncated: 26 more columns]
