# Supplementary material for: The saliva microbiome of Pan and Homo
Source: BMC Microbiol. 2013 Sep 11;13:204. doi: 10.1186/1471-2180-13-204 (PMC3848470; doi:10.1186/1471-2180-13-204)
Supplement: Additional file 3: Table S2 — Bacterial phyla detected in fecal samples from humans, chimpanzees and bonobos from a previous study [9] and in saliva samples from the present study. [file 1471-2180-13-204-S3.xls]

## Sheet: Sheet1
Table S2. Bacterial phyla detected in fecal samples from humans, chimpanzees and bonobos from a previous study*,
and in saliva samples from the present study. Numbers are the percentage reads attributed to each phylum.
Phylum	Human Fecal	Chimpanzee Fecal	Bonobo Fecal	DRC Human Saliva	SL Human Saliva	Bonobo Saliva	Chimpanzee Saliva
Acidobacteria	0	0.0103394	0.00769959	0	0	0	0
Actinobacteria	2.3696	3.9653	6.70019	3.56356	2.70801	0.433925	0.420967
Bacteroidetes	8.70988	26.438	18.9633	2.36236	8.32586	24.5464	33.3446
Chloroflexi	0	0.00357903	0.00769959	0	0	0	0
Cyanobacteria	0	0.00039767	0	0.02002	0.061673	0	0
Fibrobacteres	0	0.0884152	0.362651	0	0	0	0
Firmicutes	63.8488	42.3064	71.4099	15.7758	14.7118	11.4497	9.58718
Fusobacteria	0	0.00782084	0	0.760761	2.74165	5.15779	20.5866
Lentisphaerae	0.00237197	0.0662783	0.056977	0	0	0	0
Planctomycetes	0.00474395	0.021209	0	0	0	0	0
Proteobacteria	13.9804	25.7001	1.06408	77.5175	71.3613	58.2939	35.3748
Spirochaetes	0.00474395	0.780493	0.407308	0	0.0280332	0.0493097	0.461706
Synergistetes	0	0	0	0	0.0112133	0	0.0407387
TM7	0	0.00569993	0.00692963	0	0.0224266	0.0591716	0.108637
Tenericutes	0.0260917	0.290166	0.37189	0	0.0280332	0.00986193	0.0746877
Verrucomicrobia	11.0534	0.312303	0.641376	0	0	0	0
*Ochman, H. et al. (2010) Evolutionary relationships of wild hominids recapitulated by gut microbial communities.
PLoS Biol 8:e1000546.
