# Supplementary material for: The saliva microbiome of Pan and Homo
Source: BMC Microbiol. 2013 Sep 11;13:204. doi: 10.1186/1471-2180-13-204 (PMC3848470; doi:10.1186/1471-2180-13-204)
Supplement: Additional file 4: Table S2 — Number of reads assigned to each genus for zoo apes. [file 1471-2180-13-204-S4.xls]

## Sheet: Total-indi-count
Table S3. Number of reads assigned to each genus for zoo apes. Num_ID is the number assigned to each genus in Fig. S2
Microbial genus	Num_ID	Total_Reads	Bonobo_zoo-1	Bonobo_zoo-3	Bonobo_zoo-4	Chimp_zoo-2	Chimp_zoo-3	Chimp_zoo-4	Chimp_zoo-5	Chimp_zoo-6	Gorilla_zoo-1	Gorilla_zoo-2	Gorilla_zoo-3	Gorilla_zoo-6	Orang_zoo-1	Orang_zoo-2	Orang_zoo-3	Orang_zoo-4	Orang_zoo-5
Abiotrophia	1	26	0	1	0	1	4	6	1	0	2	2	1	0	3	3	0	1	1
Acholeplasma	102	1	0	0	0	0	1	0	0	0	0	0	0	0	0	0	0	0	0
Acidovorax	103	1	0	0	0	0	0	0	0	1	0	0	0	0	0	0	0	0	0
Acinetobacter	3	83	0	1	1	2	8	12	1	7	6	9	4	2	2	10	4	9	5
Actinobacillus	4	851	12	35	7	22	68	42	35	35	43	117	27	1	51	124	98	76	58
Actinomyces	5	114	0	7	3	3	43	4	7	16	4	3	6	2	0	1	8	2	5
Aerococcus	104	5	0	1	0	1	1	0	0	1	1	0	0	0	0	0	0	0	0
Aestuariimicrobium	105	11	0	0	0	0	3	0	1	1	0	0	2	0	0	0	3	0	1
Aggregatibacter	6	123	6	6	1	1	9	11	3	7	2	30	15	0	2	13	3	3	11
Agrococcus	106	2	0	0	0	0	1	0	0	0	1	0	0	0	0	0	0	0	0
Albidiferax	107	1	0	0	0	0	0	0	0	1	0	0	0	0	0	0	0	0	0
Alcanivorax	108	4	0	0	0	0	1	0	0	0	0	0	0	0	0	2	0	0	1
Algoriphagus	109	1	0	0	0	0	0	0	0	1	0	0	0	0	0	0	0	0	0
Alistipes	110	1	0	0	0	0	0	0	0	0	0	1	0	0	0	0	0	0	0
Alkalibacterium	111	2	0	0	0	0	0	2	0	0	0	0	0	0	0	0	0	0	0
Alkalimonas	112	2	0	0	0	0	0	0	0	2	0	0	0	0	0	0	0	0	0
Alteromonas	113	1	0	1	0	0	0	0	0	0	0	0	0	0	0	0	0	0	0
Anaerococcus	114	2	0	0	0	0	0	0	1	0	0	0	0	0	0	1	0	0	0
Anaerovibrio	115	5	0	0	0	2	0	1	2	0	0	0	0	0	0	0	0	0	0
Anaerovorax	116	1	0	0	0	0	0	1	0	0	0	0	0	0	0	0	0	0	0
Aquabacterium	117	7	0	0	0	2	4	0	0	0	0	0	0	0	0	0	0	0	1
Aquifex	118	1	0	0	0	0	0	0	0	0	0	0	0	0	0	0	0	0	1
Arsenicicoccus	119	2	0	0	0	0	0	0	0	1	0	0	1	0	0	0	0	0	0
Arthrobacter	120	30	0	2	1	2	0	1	3	4	15	0	0	0	0	1	0	1	0
Atopobium	9	1	0	0	0	0	0	0	0	0	0	0	0	1	0	0	0	0	0
Aurantimonas	121	1	0	0	0	0	0	0	1	0	0	0	0	0	0	0	0	0	0
Bacillus	122	2	0	0	0	0	0	0	1	0	1	0	0	0	0	0	0	0	0
Bacteriovorax	123	1	0	0	0	0	0	0	0	1	0	0	0	0	0	0	0	0	0
Bacteroides	10	5	0	0	0	0	0	1	0	0	0	4	0	0	0	0	0	0	0
Blautia	124	10	0	2	0	0	0	0	2	0	0	0	4	0	0	0	2	0	0
Brachybacterium	125	30	0	1	0	1	3	4	2	10	2	0	1	0	0	1	0	0	5
Brachymonas	126	1	0	0	0	0	0	0	0	0	1	0	0	0	0	0	0	0	0
Brevibacterium	127	1	0	0	0	0	0	0	0	0	0	1	0	0	0	0	0	0	0
Buttiauxella	15	1	0	0	0	0	0	0	0	0	0	1	0	0	0	0	0	0	0
Campylobacter	16	45	3	1	1	0	3	0	0	1	3	21	4	0	1	1	3	1	2
Capnocytophaga	17	226	6	10	9	9	27	7	21	25	6	30	19	2	5	14	8	3	25
Cardiobacterium	18	20	0	1	1	1	1	0	1	2	2	1	3	0	0	0	1	2	4
Carnobacterium	128	1	0	0	0	0	0	1	0	0	0	0	0	0	0	0	0	0	0
Catonella	19	5	0	0	0	0	0	1	0	1	0	0	0	0	1	0	0	0	2
Caulobacter	129	1	0	0	0	0	0	0	0	0	0	0	1	0	0	0	0	0	0
Cellulomonas	130	4	0	0	0	0	0	0	0	3	0	0	0	0	0	0	0	1	0
Chryseobacterium	21	9	0	0	0	0	1	0	0	0	0	0	0	0	2	1	2	0	3
Citricoccus	131	1	0	0	0	0	0	0	1	0	0	0	0	0	0	0	0	0	0
Citrobacter	22	3	0	0	0	0	0	0	0	0	0	0	0	0	0	1	0	1	1
Cloacibacterium	132	1	0	0	0	0	0	0	0	0	0	0	0	0	0	0	0	0	1
Clostridium	23	17	0	0	0	2	1	0	1	3	5	0	2	0	0	0	3	0	0
Collinsella	133	1	0	0	0	0	0	0	0	1	0	0	0	0	0	0	0	0	0
Comamonas	134	1	0	0	0	0	0	0	0	0	0	1	0	0	0	0	0	0	0
Coprococcus	24	1	0	0	0	0	0	0	0	0	0	1	0	0	0	0	0	0	0
Corynebacterium	25	68	0	3	0	3	2	4	9	5	2	15	5	2	3	1	4	3	7
Croceicoccus	135	1	0	0	0	0	0	1	0	0	0	0	0	0	0	0	0	0	0
Curtobacterium	136	4	0	0	1	0	0	0	0	0	0	2	0	0	0	0	0	0	1
Curvibacter	137	12	0	0	0	0	0	1	0	0	0	1	0	2	7	1	0	0	0
Deinococcus	138	54	0	0	0	0	0	0	1	0	49	2	0	0	0	0	1	0	1
Devosia	139	1	0	0	0	0	0	0	1	0	0	0	0	0	0	0	0	0	0
Dialister	27	2	0	0	0	0	0	0	0	1	0	0	0	0	1	0	0	0	0
Dietzia	140	4	0	0	0	0	0	1	0	3	0	0	0	0	0	0	0	0	0
Duganella	141	9	0	0	0	0	0	0	0	0	0	0	0	0	0	4	0	1	4
Dysgonomonas	142	3	0	0	0	0	0	3	0	0	0	0	0	0	0	0	0	0	0
Eikenella	29	7	0	2	0	0	0	2	0	0	0	2	0	0	0	0	0	0	1
Enhydrobacter	143	6	0	0	0	3	0	1	0	0	1	0	0	0	0	0	0	1	0
Enterobacter	30	4	0	0	0	0	0	0	0	0	0	0	3	0	0	0	0	1	0
Erwinia	31	16	0	0	0	0	1	0	0	0	1	1	2	0	0	6	2	2	1
Erysipelotrichaceae_incertae_sedis	32	2	0	0	0	0	1	1	0	0	0	0	0	0	0	0	0	0	0
Erythrobacter	144	2	0	0	0	0	0	0	0	0	2	0	0	0	0	0	0	0	0
Eubacterium	34	12	0	0	0	3	0	1	1	0	0	2	3	1	0	0	1	0	0
Faecalibacterium	36	9	0	0	0	0	1	1	1	1	1	2	0	0	0	0	1	1	0
Flavobacterium	38	10	0	0	0	0	0	3	0	0	4	1	0	0	1	1	0	0	0
Friedmanniella	145	1	0	0	0	0	0	0	0	0	1	0	0	0	0	0	0	0	0
Fusobacterium	39	130	6	4	1	12	2	10	15	8	5	12	11	2	8	6	7	5	16
Gemella	40	56	0	11	0	0	3	11	7	2	1	1	8	1	2	3	2	0	4
Georgenia	146	2	0	0	0	0	0	1	1	0	0	0	0	0	0	0	0	0	0
Gordonia	147	1	0	0	0	0	0	0	0	0	1	0	0	0	0	0	0	0	0
Granulicatella	42	98	3	4	5	4	10	8	9	5	7	7	8	2	5	8	8	3	2
Haemophilus	43	446	12	13	30	6	31	16	19	10	13	20	21	6	37	69	56	52	35
Haliea	148	1	0	0	0	0	0	0	0	0	1	0	0	0	0	0	0	0	0
Hallella	44	1	0	0	0	0	0	1	0	0	0	0	0	0	0	0	0	0	0
Halomonas	149	1	0	0	0	0	0	0	1	0	0	0	0	0	0	0	0	0	0
Herbaspirillum	150	1	0	0	0	0	0	0	0	0	1	0	0	0	0	0	0	0	0
Humicoccus	151	3	0	0	0	0	0	0	0	0	0	0	0	0	0	0	3	0	0
Hymenobacter	152	1	0	0	0	0	0	0	0	0	0	0	0	0	0	0	0	0	1
Hyphomicrobium	153	1	0	0	0	0	0	1	0	0	0	0	0	0	0	0	0	0	0
Idiomarina	154	5	0	0	0	0	0	0	0	0	0	0	0	0	0	1	0	0	4
Janibacter	155	25	0	1	0	1	0	3	1	4	7	0	0	0	0	2	2	0	4
Janthinobacterium	156	2	0	0	0	0	0	0	0	0	0	0	0	0	0	2	0	0	0
Jonesia	157	1	0	1	0	0	0	0	0	0	0	0	0	0	0	0	0	0	0
Joostella	158	1	0	0	0	0	0	0	0	0	1	0	0	0	0	0	0	0	0
Kingella	46	77	0	0	2	0	21	10	8	6	1	0	1	1	1	9	1	1	15
Kluyvera	48	2	0	1	0	0	0	0	0	0	0	0	1	0	0	0	0	0	0
Kocuria	159	33	0	1	0	12	0	3	5	1	2	5	0	0	0	0	0	2	2
Kurthia	160	4	0	0	0	0	0	0	4	0	0	0	0	0	0	0	0	0	0
Kytococcus	161	5	0	0	0	0	0	0	3	2	0	0	0	0	0	0	0	0	0
Lachnospiracea_incertae_sedis	49	19	0	2	0	0	0	4	1	2	2	2	1	0	0	2	1	1	1
Lactobacillus	162	27	0	1	0	1	0	1	4	0	15	0	1	0	0	1	1	0	2
Lactococcus	163	1	0	0	0	0	0	1	0	0	0	0	0	0	0	0	0	0	0
Leptotrichia	51	122	2	2	2	5	14	6	8	4	12	24	11	1	0	9	3	7	12
Leucobacter	164	2	0	0	0	0	0	1	0	0	0	0	1	0	0	0	0	0	0
Luteibacter	165	1	0	0	0	0	0	0	0	1	0	0	0	0	0	0	0	0	0
Luteimonas	166	1	0	0	0	0	0	1	0	0	0	0	0	0	0	0	0	0	0
Lysobacter	167	2	0	0	0	0	0	1	0	0	1	0	0	0	0	0	0	0	0
Malikia	168	1	0	0	0	1	0	0	0	0	0	0	0	0	0	0	0	0	0
Marinobacter	169	1	0	0	0	0	0	0	0	1	0	0	0	0	0	0	0	0	0
Marmoricola	170	4	0	1	0	0	0	0	0	0	3	0	0	0	0	0	0	0	0
Megasphaera	53	2	0	0	0	0	0	0	0	0	0	0	0	2	0	0	0	0	0
Methylobacterium	171	2	0	0	0	0	0	0	0	0	0	1	0	0	0	0	0	0	1
Methylophilus	172	1	0	0	0	0	0	0	0	1	0	0	0	0	0	0	0	0	0
Microbacterium	173	2	0	1	0	0	0	1	0	0	0	0	0	0	0	0	0	0	0
Micrococcus	55	7	0	0	0	1	0	0	2	1	2	1	0	0	0	0	0	0	0
Microlunatus	174	3	0	0	0	0	0	0	1	1	1	0	0	0	0	0	0	0	0
Mobilicoccus	175	1	0	0	0	0	0	0	1	0	0	0	0	0	0	0	0	0	0
Moraxella	57	14	0	0	2	0	1	0	1	1	6	0	1	0	0	1	1	0	0
Moryella	59	1	0	0	0	0	0	0	0	0	0	0	1	0	0	0	0	0	0
Mycobacterium	60	3	0	0	0	1	0	0	0	0	1	0	0	0	1	0	0	0	0
Mycoplasma	61	4	0	1	0	0	0	0	0	0	0	1	1	0	0	1	0	0	0
Neisseria	62	1083	23	50	24	28	127	213	61	59	49	79	36	4	48	80	60	52	90
Nocardioides	176	12	0	0	0	0	1	1	1	5	2	0	0	0	0	1	0	0	1
Oerskovia	177	1	0	0	0	0	0	1	0	0	0	0	0	0	0	0	0	0	0
Olsenella	63	3	0	2	0	0	0	0	0	0	0	0	0	0	0	0	0	1	0
Ornithinicoccus	178	1	0	0	0	0	0	1	0	0	0	0	0	0	0	0	0	0	0
Ornithinimicrobium	179	15	0	1	0	1	4	2	1	1	1	0	0	0	1	1	1	0	1
Oscillibacter	180	24	0	0	0	1	1	4	7	6	3	1	1	0	0	0	0	0	0
Ottowia	65	42	7	7	0	1	7	1	3	3	3	5	0	0	0	1	2	1	1
Paludibacter	66	10	0	0	0	1	0	2	2	0	1	3	0	0	0	0	0	0	1
Pantoea	181	7	0	1	0	1	0	0	0	0	0	0	0	0	0	5	0	0	0
Parabacteroides	182	3	0	1	0	1	0	1	0	0	0	0	0	0	0	0	0	0	0
Paracoccus	183	5	0	0	0	1	0	2	0	0	0	0	0	0	1	1	0	0	0
Pasteurella	69	15	0	0	0	0	5	2	0	1	0	2	1	0	1	1	0	1	1
Pelomonas	184	1	0	0	0	0	0	0	1	0	0	0	0	0	0	0	0	0	0
Peptococcus	71	1	0	0	0	0	0	0	0	0	0	0	1	0	0	0	0	0	0
Phascolarctobacterium	185	2	0	0	0	0	0	0	0	1	0	0	0	0	0	0	1	0	0
Phenylobacterium	186	1	0	0	0	0	0	0	0	1	0	0	0	0	0	0	0	0	0
Phycicoccus	187	9	0	0	0	1	0	0	2	0	5	0	0	0	0	0	0	0	1
Piscicoccus	188	2	0	0	0	0	0	0	1	0	0	0	0	0	0	0	1	0	0
Planococcaceae_incertae_sedis	189	1	0	0	0	0	0	0	0	0	0	0	0	0	0	0	1	0	0
Planococcus	190	1	0	1	0	0	0	0	0	0	0	0	0	0	0	0	0	0	0
Planomicrobium	191	2	0	1	0	0	0	0	0	1	0	0	0	0	0	0	0	0	0
Porphyrobacter	192	2	0	0	0	0	0	1	0	0	0	0	1	0	0	0	0	0	0
Porphyromonas	75	333	12	15	5	2	26	13	20	13	7	104	21	4	19	21	23	12	16
Prevotella	76	321	5	3	0	6	6	7	3	10	7	162	15	64	2	16	2	2	11
Promicromonospora	193	1	0	0	0	0	0	0	0	0	0	0	0	0	0	0	0	0	1
Propionibacterium	194	1	0	0	0	0	0	0	1	0	0	0	0	0	0	0	0	0	0
Pseudoalteromonas	195	3	0	0	0	0	0	0	1	2	0	0	0	0	0	0	0	0	0
Pseudomonas	80	119	2	3	1	6	5	4	6	4	2	6	0	1	6	56	7	6	4
Rahnella	196	9	0	1	1	0	1	0	0	0	0	0	0	0	0	5	0	0	1
Rhizobium	197	3	0	0	0	0	0	0	0	0	0	0	1	0	1	0	0	1	0
Rhodococcus	198	3	0	1	0	0	0	1	0	0	0	0	0	0	0	0	0	0	1
Roseburia	199	4	0	0	0	0	0	1	0	1	1	0	0	0	1	0	0	0	0
Roseomonas	200	1	0	0	0	0	0	0	0	0	1	0	0	0	0	0	0	0	0
Rothia	82	119	0	15	9	4	12	7	10	5	4	4	7	5	2	14	6	0	15
Rubrobacter	201	1	0	0	0	0	0	0	1	0	0	0	0	0	0	0	0	0	0
Ruminococcus	83	7	0	0	0	0	0	1	3	1	1	0	0	0	0	0	0	1	0
Salegentibacter	202	1	0	0	0	0	0	0	0	1	0	0	0	0	0	0	0	0	0
Salinicoccus	203	1	0	0	0	0	0	0	0	1	0	0	0	0	0	0	0	0	0
Salinimicrobium	204	1	0	0	0	0	0	0	1	0	0	0	0	0	0	0	0	0	0
Sarcina	205	2	0	2	0	0	0	0	0	0	0	0	0	0	0	0	0	0	0
Selenomonas	87	21	2	0	0	1	0	3	2	1	0	4	3	2	2	0	1	0	0
Serinicoccus	206	9	0	1	0	0	0	1	2	2	1	1	0	0	0	1	0	0	0
Serratia	88	10	0	0	0	2	1	0	0	2	0	0	0	0	0	5	0	0	0
Sneathia	90	6	0	0	0	0	0	0	0	0	0	4	2	0	0	0	0	0	0
Solobacterium	91	1	0	0	0	0	0	1	0	0	0	0	0	0	0	0	0	0	0
Soonwooa	207	2	0	0	0	0	0	0	0	0	1	0	0	0	0	0	0	0	1
Sphingobium	208	1	0	0	0	0	0	0	0	1	0	0	0	0	0	0	0	0	0
Sphingomonas	209	7	0	0	0	1	0	0	3	0	2	0	0	0	0	0	1	0	0
Sphingopyxis	210	2	0	0	0	0	0	0	0	0	0	0	0	0	0	0	2	0	0
SR1_genera_incertae_sedis	92	33	0	2	0	0	2	5	2	3	3	6	0	0	1	4	3	0	2
Staphylococcus	93	21	1	0	0	1	0	0	0	9	8	0	0	0	0	0	1	0	1
Stenotrophomonas	211	1	0	0	0	0	0	0	1	0	0	0	0	0	0	0	0	0	0
Streptobacillus	94	7	0	0	0	0	0	0	0	0	0	1	0	3	0	1	1	1	0
Streptococcus	95	660	2	46	13	20	66	53	35	30	36	45	63	31	42	48	32	45	53
Tannerella	96	4	0	0	0	0	0	0	0	0	1	1	1	0	0	1	0	0	0
Tessaracoccus	97	13	0	1	0	0	4	0	1	2	3	0	1	0	0	0	0	1	0
Thalassomonas	212	1	0	0	0	0	0	0	0	1	0	0	0	0	0	0	0	0	0
TM7_genera_incertae_sedis	98	27	1	4	0	0	1	2	0	0	3	2	2	2	2	3	0	0	5
Treponema	99	26	0	0	0	1	0	1	1	0	0	9	12	0	0	1	0	1	0
Variovorax	213	6	0	0	0	1	1	0	0	1	0	0	1	0	0	0	0	2	0
Veillonella	100	32	0	0	0	1	1	0	0	1	2	0	0	15	2	3	1	1	5
Vibrio	214	2	0	0	0	0	0	1	0	0	1	0	0	0	0	0	0	0	0
Weissella	215	1	0	0	0	1	0	0	0	0	0	0	0	0	0	0	0	0	0
Williamsia	216	1	0	0	0	0	1	0	0	0	0	0	0	0	0	0	0	0	0
Yersinia	101	16	0	0	0	0	0	0	1	0	2	4	3	0	0	6	0	0	0
unknown		445	1	14	9	15	30	33	63	59	53	44	17	1	17	13	36	19	21
unclassified		399	18	10	5	16	24	35	12	14	16	140	11	5	11	44	11	11	16
Total		6938	124	300	134	216	592	593	436	426	457	951	370	165	292	632	422	338	490
