# Supplementary material for: The saliva microbiome of Pan and Homo
Source: BMC Microbiol. 2013 Sep 11;13:204. doi: 10.1186/1471-2180-13-204 (PMC3848470; doi:10.1186/1471-2180-13-204)
Supplement: Additional file 5: Table S4 — Number (above diagonal) and percentage (below diagonal) of OTUs shared between different groups of apes and humans. [file 1471-2180-13-204-S5.xls]

## Sheet: Sheet1
Table S4. Number (above diagonal) and percentage (below diagonal) of OTUs shared between different groups of apes and humans.
	Bonobos	Chimpanzees	DRC_Humans	SL_Humans	Zoo Bonobos	Zoo Chimpanzees	Zoo Gorillas	Zoo Orangutans
Bonobos		549	234	459	99	189	184	174
Chimpanzees	0.18		225	507	105	233	246	214
DRC_Humans	0.137	0.078		493	44	61	76	60
SL_Humans	0.18	0.138	0.242		85	160	183	139
Zoo Bonobos	0.073	0.041	0.047	0.043		148	125	130
Zoo Chimpanzees	0.11	0.081	0.045	0.068	0.185		238	253
Zoo Gorillas	0.11	0.088	0.059	0.081	0.163	0.215		225
Zoo Orangutans	0.109	0.078	0.049	0.063	0.191	0.251	0.229
