# Supplementary material for: The saliva microbiome of Pan and Homo
Source: BMC Microbiol. 2013 Sep 11;13:204. doi: 10.1186/1471-2180-13-204 (PMC3848470; doi:10.1186/1471-2180-13-204)
Supplement: Additional file 6: Table S5 — Bacterial genus assigned to each OTU, and number of sequences from each group assigned to each OTU. [file 1471-2180-13-204-S6.xls]

## Sheet: Table S5
Table S5. Genus and number of sequences from each group assigned to each OTU.
OTU-ID	Genus	Bonobo	Chimpanzee	Human_DRC	Human_SL	Bonobo_Zoo	Chimpanzee_Zoo	Gorilla_Zoo	Orangutan_Zoo	TOTAL
OTU-1	Buttiauxella	43	32	509	697	0	0	0	0	1281
OTU-100	Enterobacter	0	1	1	7	0	0	0	0	9
OTU-10004	Acholeplasma	0	0	0	0	0	1	0	0	1
OTU-10005	Acinetobacter	0	0	0	1	1	1	0	0	3
OTU-10007	Leptotrichia	0	0	0	0	0	1	0	0	1
OTU-10019	Actinobacillus	0	1	0	0	0	2	1	5	9
OTU-10031	Unknown	0	0	0	0	0	1	0	0	1
OTU-10037	Neisseria	0	0	0	2	0	1	0	1	4
OTU-10054	Erysipelotrichaceae_incertae_sedis	0	0	0	0	0	1	0	0	1
OTU-10055	Unknown	0	0	0	1	0	3	0	0	4
OTU-10062	Leptotrichia	0	0	0	2	0	1	0	0	3
OTU-10068	Gemella	0	0	0	0	0	1	0	0	1
OTU-1007	Granulicatella	0	129	0	0	0	0	0	0	129
OTU-10070	Actinobacillus	0	1	0	0	0	4	1	8	14
OTU-10076	Unknown	0	0	0	0	0	1	0	0	1
OTU-10080	Haemophilus	1	3	0	0	0	1	0	0	5
OTU-10083	Neisseria	1	0	0	0	0	2	0	0	3
OTU-1009	Fusobacterium	17	32	0	0	0	0	0	0	49
OTU-10097	Tessaracoccus	0	0	0	0	1	3	0	0	4
OTU-10103	Fusobacterium	1	0	0	1	0	0	0	0	2
OTU-10109	Selenomonas	1	2	0	0	1	0	0	0	4
OTU-10111	Tannerella	1	0	0	0	0	0	0	0	1
OTU-10112	Capnocytophaga	3	0	0	0	0	6	0	2	11
OTU-10118	Aggregatibacter	1	0	0	0	0	0	0	0	1
OTU-10120	Haemophilus	2	0	0	0	0	0	5	0	7
OTU-10129	Porphyromonas	1	1	0	1	0	0	0	0	3
OTU-10135	Prevotella	1	0	0	2	0	0	0	0	3
OTU-10141	Fusobacterium	1	3	0	0	0	0	0	0	4
OTU-10152	Buttiauxella	2	0	0	0	0	0	0	0	2
OTU-1020	Unknown	0	3	0	0	0	0	0	0	3
OTU-10200	Buttiauxella	1	0	1	0	0	0	0	0	2
OTU-10201	Aggregatibacter	1	1	0	0	0	0	1	2	5
OTU-10206	Porphyromonas	1	3	0	0	0	0	0	0	4
OTU-1021	Porphyromonas	0	5	0	0	0	0	0	0	5
OTU-10216	Chryseobacterium	2	0	0	0	0	0	0	0	2
OTU-1022	Unknown	0	1	0	0	0	0	0	0	1
OTU-10220	Porphyromonas	1	0	0	0	0	0	0	0	1
OTU-1024	Prevotella	8	19	0	0	0	0	0	0	27
OTU-10244	Escherichia	0	0	0	1	0	0	0	0	1
OTU-1026	Granulicatella	0	2	0	0	0	0	0	0	2
OTU-10262	Streptococcus	0	0	0	3	0	0	0	0	3
OTU-1027	Streptobacillus	1	3	0	0	0	0	0	0	4
OTU-10286	Citrobacter	0	0	0	2	0	0	0	0	2
OTU-1029	Streptococcus	1	7	2	9	0	0	0	0	19
OTU-10292	Gemella	1	0	0	0	0	0	0	0	1
OTU-10294	Unknown	1	0	0	0	0	0	0	0	1
OTU-10299	Actinobacillus	3	0	0	0	0	0	0	0	3
OTU-10304	Streptococcus	1	0	0	0	0	0	0	0	1
OTU-1031	Porphyromonas	0	21	0	0	0	0	0	0	21
OTU-10316	Unknown	1	0	0	0	0	0	0	0	1
OTU-10322	Unknown	2	2	0	0	0	0	0	0	4
OTU-10326	Haemophilus	2	2	0	0	0	0	0	0	4
OTU-10328	Porphyromonas	1	0	0	0	0	0	0	0	1
OTU-1033	Unknown	46	21	0	0	0	0	0	0	67
OTU-10342	Porphyromonas	1	0	0	0	0	0	0	0	1
OTU-10343	Granulicatella	4	0	0	0	0	0	0	0	4
OTU-10345	Chryseobacterium	3	1	0	0	0	0	0	0	4
OTU-1036	Porphyromonas	0	22	0	0	0	0	0	0	22
OTU-10362	Sneathia	2	0	0	0	0	0	0	0	2
OTU-10377	Porphyromonas	1	0	0	0	0	0	0	0	1
OTU-10378	Haemophilus	2	0	0	0	0	0	0	0	2
OTU-10389	Haemophilus	2	1	0	0	0	0	0	0	3
OTU-1039	Unknown	0	16	0	0	0	0	0	0	16
OTU-10390	Actinobacillus	1	0	0	0	0	0	0	0	1
OTU-10396	Actinobacillus	1	1	0	0	0	0	0	0	2
OTU-10397	Granulicatella	1	1	0	0	0	0	0	0	2
OTU-10400	Haemophilus	0	1	0	0	0	0	0	0	1
OTU-10410	Unknown	0	1	0	0	0	0	0	0	1
OTU-10412	Porphyromonas	3	4	0	0	0	0	0	0	7
OTU-10416	Actinobacillus	0	16	0	0	0	1	0	0	17
OTU-10424	Streptococcus	0	6	0	0	0	0	0	0	6
OTU-10425	Unknown	0	1	0	0	0	0	0	0	1
OTU-10428	Porphyromonas	0	4	0	0	0	0	0	2	6
OTU-10435	Porphyromonas	0	3	0	0	0	0	0	0	3
OTU-10436	Haemophilus	0	2	0	0	0	0	0	0	2
OTU-10437	Haemophilus	0	3	0	0	0	0	0	0	3
OTU-1044	Streptobacillus	0	7	0	0	0	0	0	0	7
OTU-10457	Prevotella	1	1	0	0	0	0	0	0	2
OTU-1046	Streptococcus	1	3	0	1	0	0	0	0	5
OTU-10462	Haemophilus	0	5	0	0	0	0	0	0	5
OTU-10468	Haemophilus	0	5	0	0	0	0	0	0	5
OTU-1047	Fusobacterium	0	3	0	0	0	0	0	0	3
OTU-10479	Unknown	0	1	0	0	0	0	0	0	1
OTU-1048	Streptococcus	0	1	0	3	0	0	0	0	4
OTU-10483	Haemophilus	0	5	0	0	0	0	0	0	5
OTU-10487	Bibersteinia	0	4	0	0	0	0	0	0	4
OTU-10496	Porphyromonas	0	7	0	0	0	0	0	0	7
OTU-105	Haemophilus	0	0	0	2	0	0	0	0	2
OTU-1050	Enterobacter	2	1	1	0	0	0	0	0	4
OTU-10505	Fusobacterium	0	2	0	0	0	0	0	0	2
OTU-10514	Porphyromonas	0	5	0	0	0	0	0	0	5
OTU-10521	Porphyromonas	0	3	0	0	0	0	0	0	3
OTU-10523	Porphyromonas	0	2	0	0	0	0	0	0	2
OTU-10525	Porphyromonas	0	5	0	0	0	0	0	0	5
OTU-10526	Porphyromonas	0	6	0	0	0	0	0	0	6
OTU-10527	Haemophilus	0	3	0	0	0	0	0	0	3
OTU-10532	Actinobacillus	2	4	0	0	0	0	0	0	6
OTU-10539	Micrococcus	0	0	0	0	0	1	0	0	1
OTU-10540	Bacillus	0	0	0	0	0	1	0	0	1
OTU-10545	Unknown	0	0	0	0	0	1	0	0	1
OTU-10547	Neisseria	1	1	0	8	0	2	0	0	12
OTU-10548	Gemella	0	0	0	1	0	3	0	0	4
OTU-10549	Oscillibacter	0	0	0	0	0	3	0	0	3
OTU-1055	Haemophilus	0	22	0	0	0	0	0	0	22
OTU-10551	Deinococcus	0	0	0	0	0	1	50	0	51
OTU-10553	Kingella	0	0	0	0	0	5	0	1	6
OTU-10557	Unknown	0	0	0	0	0	1	0	0	1
OTU-10563	Kurthia	0	0	0	0	0	4	0	0	4
OTU-10568	Unknown	0	0	0	0	0	1	0	0	1
OTU-1057	Porphyromonas	0	36	0	0	0	0	0	0	36
OTU-10579	Pelomonas	0	0	0	0	0	1	0	0	1
OTU-10583	Streptococcus	0	0	3	2	0	6	0	0	11
OTU-10586	Sphingomonas	0	0	0	0	0	2	0	0	2
OTU-10587	Blautia	0	0	0	0	0	1	0	0	1
OTU-10593	Treponema	0	0	0	0	0	1	0	0	1
OTU-10595	Kytococcus	0	0	0	0	0	1	0	0	1
OTU-106	Enterobacter	45	70	39	94	0	0	0	0	248
OTU-10600	Sphingomonas	0	0	0	0	0	1	0	0	1
OTU-10602	Kytococcus	0	0	0	0	0	2	0	0	2
OTU-10604	Neisseria	0	0	0	0	0	8	0	0	8
OTU-10605	Unknown	0	0	0	0	0	3	0	0	3
OTU-1061	Actinobacillus	0	76	0	0	5	7	3	1	92
OTU-10610	Halomonas	0	0	0	0	0	1	0	0	1
OTU-1062	Porphyromonas	0	2	0	0	0	0	0	0	2
OTU-10623	Nocardioides	0	0	0	0	0	1	0	0	1
OTU-10624	Fusobacterium	0	1	0	0	0	3	0	1	5
OTU-10627	Blautia	0	0	0	0	0	1	0	0	1
OTU-10628	Lactobacillus	0	0	0	0	0	1	0	0	1
OTU-10636	Unknown	0	0	0	0	0	3	0	0	3
OTU-10638	Clostridium	0	0	0	0	0	1	0	0	1
OTU-1064	Ruminococcus	0	1	0	0	0	0	0	0	1
OTU-10640	Acinetobacter	0	0	0	0	0	3	0	3	6
OTU-10647	Propionibacterium	0	0	0	0	0	1	0	0	1
OTU-10648	Unknown	0	0	0	0	0	1	0	0	1
OTU-10649	Phycicoccus	0	0	0	0	0	3	5	0	8
OTU-10651	Corynebacterium	0	0	0	0	0	1	0	0	1
OTU-10653	Unknown	0	0	0	0	0	1	0	0	1
OTU-10659	Leptotrichia	0	0	0	0	0	3	1	0	4
OTU-1066	Streptococcus	0	4	2	3	0	0	0	0	9
OTU-10660	Unknown	0	0	0	0	0	1	0	0	1
OTU-10663	Mobilicoccus	0	0	0	0	0	1	0	0	1
OTU-10667	Unknown	0	0	0	0	0	8	0	1	9
OTU-10668	Aurantimonas	0	0	0	0	0	1	0	0	1
OTU-1067	Actinomyces	0	1	0	0	0	0	1	0	2
OTU-10673	Kocuria	0	0	0	0	0	2	0	0	2
OTU-10675	Capnocytophaga	0	0	0	0	0	1	0	0	1
OTU-10676	Unknown	0	0	0	0	0	1	0	0	1
OTU-1068	Prevotella	1	11	0	0	0	1	0	0	13
OTU-10691	Kocuria	0	0	0	0	0	2	0	0	2
OTU-10694	Piscicoccus	0	0	0	0	0	1	0	1	2
OTU-1070	Unknown	0	2	0	0	0	0	0	0	2
OTU-10706	Neisseria	0	0	0	0	0	4	0	0	4
OTU-10707	Oscillibacter	0	0	0	0	0	1	0	0	1
OTU-10708	Phascolarctobacterium	0	0	0	0	0	1	0	1	2
OTU-10709	Unknown	0	0	0	0	0	1	0	0	1
OTU-10711	Janibacter	0	0	0	0	0	2	0	1	3
OTU-10712	Staphylococcus	0	0	0	0	0	9	0	0	9
OTU-10714	Clostridium	0	0	0	0	0	3	4	0	7
OTU-10716	Actinomyces	0	0	0	0	0	3	0	0	3
OTU-10717	Salinicoccus	0	0	0	0	0	1	0	0	1
OTU-10718	Ruminococcus	0	0	0	0	0	1	0	0	1
OTU-10720	Nocardioides	0	0	0	0	0	4	0	0	4
OTU-10721	Erysipelotrichaceae_incertae_sedis	0	0	0	0	0	3	0	0	3
OTU-10722	Luteibacter	0	0	0	0	0	1	0	0	1
OTU-10725	Unknown	0	0	0	0	0	8	4	0	12
OTU-10728	Neisseria	0	1	0	2	0	0	0	0	3
OTU-10737	Porphyromonas	0	1	0	0	0	0	0	0	1
OTU-1074	Porphyromonas	0	3	0	0	0	0	0	0	3
OTU-10748	Haemophilus	0	1	0	1	0	0	0	0	2
OTU-10753	Neisseria	0	3	0	0	0	0	0	0	3
OTU-10756	Gemella	0	2	0	0	0	0	0	0	2
OTU-1076	Unknown	1	5	0	0	0	0	0	0	6
OTU-10760	Fusobacterium	0	3	0	1	0	0	0	0	4
OTU-10763	Parvimonas	0	1	0	0	0	0	0	0	1
OTU-1077	Streptobacillus	0	1	0	0	0	0	0	0	1
OTU-1078	Unknown	0	2	0	0	0	0	0	0	2
OTU-10783	Porphyromonas	0	1	0	0	0	0	0	0	1
OTU-10785	Fusobacterium	0	2	0	0	0	0	0	0	2
OTU-10786	Porphyromonas	0	1	0	1	0	0	0	0	2
OTU-10793	Pasteurella	0	3	0	0	0	0	0	0	3
OTU-10798	Haemophilus	0	2	0	0	0	0	0	0	2
OTU-10799	Haemophilus	0	3	0	0	0	0	0	0	3
OTU-108	Enterobacter	12	4	8	70	0	0	3	0	97
OTU-1080	Streptobacillus	0	1	0	0	0	0	0	0	1
OTU-10808	Bibersteinia	0	2	0	0	0	0	0	0	2
OTU-1081	Unknown	0	2	0	0	0	0	0	0	2
OTU-10810	Fusobacterium	0	1	0	0	0	0	0	0	1
OTU-10816	Granulicatella	0	2	0	0	0	0	0	0	2
OTU-10822	Actinobacillus	0	4	0	0	0	0	0	0	4
OTU-10829	Neisseria	0	3	0	0	0	0	0	0	3
OTU-10831	Fusobacterium	0	1	0	0	0	0	0	0	1
OTU-10834	Porphyromonas	0	1	0	2	0	0	0	0	3
OTU-10847	Neisseria	0	4	0	0	0	0	0	0	4
OTU-10856	Neisseria	0	1	0	0	0	0	0	0	1
OTU-1086	Serratia	0	0	14	81	0	0	0	0	95
OTU-10863	Prevotella	0	1	0	0	0	0	0	0	1
OTU-10871	Haemophilus	2	3	0	0	0	0	0	0	5
OTU-10874	Haemophilus	0	1	0	6	0	0	0	0	7
OTU-10877	Actinobacillus	0	2	0	0	0	0	0	0	2
OTU-10885	Actinobacillus	0	4	0	0	0	0	0	0	4
OTU-10887	Unknown	0	3	0	0	0	0	0	0	3
OTU-10896	Fusobacterium	0	2	0	0	0	0	0	0	2
OTU-10899	Leptotrichia	0	3	0	0	0	0	0	0	3
OTU-109	Enterobacter	4	1	7	27	0	0	0	0	39
OTU-10901	Fusobacterium	0	12	0	0	0	0	0	0	12
OTU-10908	Capnocytophaga	0	2	0	0	0	0	0	0	2
OTU-10909	Fusobacterium	0	5	0	0	0	0	0	0	5
OTU-10911	Unknown	0	1	0	0	0	0	0	0	1
OTU-10912	Unknown	0	1	0	0	0	0	0	0	1
OTU-10920	Leptotrichia	0	2	0	0	0	0	0	0	2
OTU-10922	Haemophilus	0	8	0	0	0	0	0	0	8
OTU-10924	Neisseria	0	6	0	0	0	1	0	0	7
OTU-10926	Actinobacillus	0	2	0	0	0	0	0	0	2
OTU-10927	Unknown	0	1	0	0	0	0	0	0	1
OTU-10939	Unknown	0	1	0	0	0	0	0	0	1
OTU-1094	Serratia	0	0	6	9	0	0	0	0	15
OTU-10947	Neisseria	0	5	0	0	0	0	0	1	6
OTU-10952	Neisseria	2	3	0	0	0	0	0	0	5
OTU-10960	Unknown	0	1	0	0	0	0	0	0	1
OTU-10974	Neisseria	0	2	0	0	0	0	0	0	2
OTU-10975	Haemophilus	0	2	0	0	0	0	0	0	2
OTU-10997	Enterobacter	0	1	2	0	0	0	0	0	3
OTU-11	Streptococcus	4	11	34	114	0	0	0	0	163
OTU-11005	Enterobacter	0	1	0	0	0	0	0	0	1
OTU-11016	Neisseria	0	3	0	0	0	0	0	0	3
OTU-11017	Haemophilus	0	3	0	0	0	0	0	0	3
OTU-11020	Haemophilus	3	13	0	0	0	0	0	0	16
OTU-11032	Escherichia	0	1	0	0	0	0	0	0	1
OTU-11034	Salmonella	0	1	0	2	0	0	0	0	3
OTU-11042	Unknown	0	1	0	0	0	0	0	0	1
OTU-11051	Serratia	0	1	0	0	0	0	0	0	1
OTU-11052	Buttiauxella	0	1	1	0	0	0	0	0	2
OTU-11064	Neisseria	2	1	0	2	1	0	0	0	6
OTU-11068	Gemella	1	0	0	0	0	0	0	0	1
OTU-11084	Unknown	1	0	0	0	0	0	0	0	1
OTU-11089	Buttiauxella	1	0	0	0	0	0	0	0	1
OTU-111	Enterobacter	1	0	0	2	0	0	0	0	3
OTU-11109	Granulicatella	3	0	0	0	0	0	1	0	4
OTU-11111	Salmonella	1	0	0	0	0	0	0	0	1
OTU-11115	Acinetobacter	2	0	0	0	0	3	4	3	12
OTU-11118	Treponema	1	1	0	1	0	1	0	0	4
OTU-11121	Selenomonas	1	0	0	0	0	0	0	0	1
OTU-11123	Enterobacter	1	0	0	2	0	0	0	0	3
OTU-11125	Unknown	1	0	0	0	0	0	0	0	1
OTU-11131	Treponema	1	0	0	0	0	0	0	0	1
OTU-11137	Prevotella	1	1	0	0	0	0	0	0	2
OTU-11143	Unknown	1	3	0	0	0	0	0	0	4
OTU-11154	Buttiauxella	0	0	1	1	0	0	0	0	2
OTU-11168	Serratia	0	1	4	3	0	0	0	0	8
OTU-1118	Escherichia	0	0	0	1	0	0	0	0	1
OTU-11186	Streptococcus	0	0	2	1	0	0	0	0	3
OTU-11204	Actinobacillus	2	1	0	0	0	0	0	0	3
OTU-11210	Chryseobacterium	3	11	0	0	0	0	0	0	14
OTU-11228	Actinobacillus	2	0	0	0	0	0	0	0	2
OTU-1123	Escherichia	0	0	0	5	0	0	0	0	5
OTU-11251	Streptobacillus	2	0	0	0	0	0	0	0	2
OTU-11270	Aggregatibacter	2	2	0	0	0	0	0	0	4
OTU-11274	Rothia	1	0	0	0	0	0	0	0	1
OTU-11275	Unknown	4	0	0	0	0	0	0	0	4
OTU-11278	Neisseria	2	0	0	0	0	0	0	0	2
OTU-11285	Kingella	1	0	0	0	0	0	0	0	1
OTU-11291	Porphyromonas	1	3	0	0	0	0	0	0	4
OTU-11297	Neisseria	1	0	0	0	0	0	0	0	1
OTU-113	Enterobacter	2	0	2	11	0	0	0	0	15
OTU-11312	Actinobacillus	0	5	0	0	0	0	0	0	5
OTU-11314	Unknown	0	4	0	0	0	0	0	0	4
OTU-11317	Fusobacterium	0	7	0	0	0	0	0	0	7
OTU-11319	Actinobacillus	0	2	0	0	0	0	0	0	2
OTU-1132	Serratia	0	0	1	5	0	0	0	0	6
OTU-11323	Unknown	0	4	0	0	0	0	0	0	4
OTU-11332	Fusobacterium	0	3	0	0	0	0	0	0	3
OTU-11333	Fusobacterium	0	1	0	0	0	0	0	0	1
OTU-11335	Fusobacterium	1	7	0	0	0	0	0	0	8
OTU-11339	Unknown	0	4	0	0	0	0	0	0	4
OTU-11346	Haemophilus	0	3	0	0	0	0	0	0	3
OTU-11354	Streptococcus	0	1	0	0	0	0	0	0	1
OTU-11361	Fusobacterium	1	24	0	0	0	0	0	0	25
OTU-11365	Fusobacterium	0	7	0	0	0	0	0	0	7
OTU-11366	Neisseria	1	2	0	0	0	0	0	0	3
OTU-11367	Fusobacterium	0	8	0	0	0	0	0	0	8
OTU-11368	Porphyromonas	0	2	0	0	0	0	0	0	2
OTU-1138	Enterobacter	0	0	1	9	0	0	0	0	10
OTU-11387	Porphyromonas	0	2	0	0	0	0	0	0	2
OTU-11390	Fusobacterium	0	11	0	0	0	0	0	0	11
OTU-11391	Porphyromonas	0	8	0	0	0	0	0	0	8
OTU-11397	Unknown	0	1	0	0	0	0	0	0	1
OTU-11401	Unknown	0	3	0	0	0	0	0	0	3
OTU-11403	Fusobacterium	0	5	0	0	0	0	0	0	5
OTU-11406	Unknown	0	1	0	0	0	0	0	0	1
OTU-11407	Unknown	0	8	0	0	0	0	0	0	8
OTU-11410	Haemophilus	0	1	0	0	0	0	0	0	1
OTU-11411	Fusobacterium	0	11	0	0	0	1	0	0	12
OTU-11415	Unknown	0	2	0	0	0	0	0	0	2
OTU-11421	Unknown	0	7	0	0	0	0	0	0	7
OTU-11426	Unknown	0	0	0	0	0	1	0	0	1
OTU-11428	Neisseria	0	0	0	0	0	1	0	0	1
OTU-11429	Prevotella	0	0	0	0	0	1	0	0	1
OTU-1143	Escherichia	0	0	0	3	0	0	0	0	3
OTU-11433	Unknown	0	0	0	0	0	1	0	0	1
OTU-11439	Alcanivorax	0	0	0	0	0	1	0	0	1
OTU-11442	Corynebacterium	0	0	0	0	1	3	4	1	9
OTU-11448	Neisseria	0	0	0	1	0	1	0	0	2
OTU-11456	Porphyromonas	0	0	0	0	0	1	2	1	4
OTU-11457	Capnocytophaga	0	0	0	0	0	1	0	0	1
OTU-11461	Neisseria	0	0	0	0	0	1	0	1	2
OTU-11466	Neisseria	0	0	0	0	0	3	0	0	3
OTU-11467	Unknown	0	0	0	0	0	1	0	0	1
OTU-11479	Unknown	0	0	0	0	0	1	0	0	1
OTU-11483	Agrococcus	0	0	0	0	0	1	0	0	1
OTU-11484	Capnocytophaga	0	0	0	0	0	1	0	0	1
OTU-11493	Actinobacillus	1	5	0	0	0	1	0	1	8
OTU-11494	Williamsia	0	0	0	0	0	1	0	0	1
OTU-11495	Streptococcus	0	0	0	1	0	1	0	0	2
OTU-115	Enterobacter	0	1	0	3	0	0	0	0	4
OTU-11502	Streptococcus	0	0	0	0	0	2	1	0	3
OTU-11504	Pasteurella	0	1	0	0	0	1	0	0	2
OTU-11506	Unknown	3	5	0	0	2	2	1	3	16
OTU-11510	Streptococcus	0	1	0	0	0	1	0	0	2
OTU-11514	Capnocytophaga	0	0	0	1	0	1	0	0	2
OTU-11518	Faecalibacterium	0	0	0	0	0	1	1	0	2
OTU-11527	Porphyrobacter	0	0	0	0	0	1	0	0	1
OTU-11528	Oscillibacter	0	0	0	0	0	1	0	0	1
OTU-1153	Enterobacter	0	1	1	12	0	0	0	0	14
OTU-11534	Alkalibacterium	0	0	0	0	0	2	0	0	2
OTU-11547	Aggregatibacter	1	0	0	0	0	1	0	0	2
OTU-11550	Capnocytophaga	3	0	0	0	1	1	0	0	5
OTU-11552	Fusobacterium	1	1	0	0	0	2	0	1	5
OTU-11554	Unknown	0	0	0	0	1	2	1	1	5
OTU-11556	Unknown	0	0	0	0	0	1	0	0	1
OTU-11561	Hyphomicrobium	0	0	0	0	0	1	0	0	1
OTU-11563	Dietzia	0	0	0	0	0	1	0	0	1
OTU-11567	Fusobacterium	1	0	0	0	0	0	0	0	1
OTU-11572	Chryseobacterium	3	0	0	0	0	0	0	0	3
OTU-11576	Neisseria	1	1	0	0	0	0	0	0	2
OTU-11579	Neisseria	1	0	0	5	0	0	0	0	6
OTU-11590	Eikenella	2	0	0	1	0	0	0	0	3
OTU-11595	Streptococcus	1	0	0	0	0	0	1	0	2
OTU-116	Haemophilus	9	10	2	32	1	0	0	1	55
OTU-11603	Actinobacillus	1	18	0	0	0	0	0	0	19
OTU-1161	Citrobacter	0	0	0	2	0	0	0	0	2
OTU-11617	Gemella	1	0	0	0	0	0	0	0	1
OTU-11622	Pasteurella	1	0	0	0	0	0	0	0	1
OTU-11626	Neisseria	1	0	0	0	0	0	0	0	1
OTU-11628	Fusobacterium	1	2	0	0	0	0	0	0	3
OTU-11629	Neisseria	1	0	0	9	0	0	0	0	10
OTU-11647	Chryseobacterium	2	0	0	0	0	0	0	0	2
OTU-11656	Fusobacterium	1	4	0	0	0	0	0	0	5
OTU-11663	Unknown	1	0	0	0	0	0	0	0	1
OTU-11666	Selenomonas	1	0	0	0	0	0	0	0	1
OTU-11668	Acinetobacter	1	0	0	0	0	0	0	0	1
OTU-11677	Actinomyces	1	0	0	1	0	0	0	0	2
OTU-11691	Unknown	1	0	0	0	0	0	0	0	1
OTU-11696	Actinomyces	1	0	0	0	0	0	0	0	1
OTU-11709	Serratia	1	0	0	0	0	0	0	0	1
OTU-11712	Unknown	3	0	0	0	0	0	0	0	3
OTU-1172	Unknown	1	8	0	0	0	0	0	0	9
OTU-11732	Enterobacter	1	0	0	1	0	0	0	0	2
OTU-11742	Fusobacterium	1	2	0	0	0	0	0	0	3
OTU-1175	Prevotella	9	1	0	4	0	0	0	0	14
OTU-11757	Granulicatella	2	2	0	0	0	0	0	0	4
OTU-11758	Neisseria	1	0	0	0	0	1	0	0	2
OTU-11766	Enterobacter	0	0	0	7	0	0	0	0	7
OTU-11777	Escherichia	0	0	0	2	0	0	0	0	2
OTU-118	Enterobacter	5	0	1	31	0	0	0	0	37
OTU-11808	Unknown	0	0	0	2	0	0	0	0	2
OTU-11810	Serratia	0	0	1	1	0	0	0	0	2
OTU-1182	Unknown	1	0	0	0	0	0	0	0	1
OTU-11839	Aggregatibacter	0	0	0	2	0	0	1	0	3
OTU-1184	Porphyromonas	3	0	0	0	0	0	0	0	3
OTU-1185	Peptostreptococcaceae_incertae_sedis	1	1	0	0	0	0	0	0	2
OTU-11857	Prevotella	0	0	0	2	0	0	0	0	2
OTU-11866	Streptococcus	0	0	0	1	0	0	0	0	1
OTU-11871	Unknown	0	0	0	1	0	0	0	0	1
OTU-11877	Streptococcus	0	0	0	1	0	0	0	0	1
OTU-11879	Streptococcus	0	0	0	4	0	0	0	0	4
OTU-11880	Unknown	0	0	0	3	0	0	0	0	3
OTU-1189	Unknown	1	0	0	0	0	0	0	0	1
OTU-11891	Fusobacterium	0	0	0	1	0	0	0	0	1
OTU-11892	Streptococcus	0	0	0	1	0	0	0	0	1
OTU-11895	Haemophilus	0	0	0	2	0	0	0	0	2
OTU-1190	Anaeroglobus	1	0	0	0	0	0	0	0	1
OTU-11902	Veillonella	0	0	0	1	0	0	0	0	1
OTU-11905	Unknown	2	0	0	1	0	0	0	0	3
OTU-11909	Haemophilus	0	0	0	6	0	0	0	0	6
OTU-11911	Streptococcus	0	1	0	2	0	0	0	0	3
OTU-11916	Prevotella	0	1	0	2	0	0	0	0	3
OTU-11918	Veillonella	0	0	0	1	0	0	0	0	1
OTU-11933	Neisseria	0	0	0	1	0	0	0	0	1
OTU-11938	Porphyromonas	0	1	0	2	0	0	0	0	3
OTU-1194	Campylobacter	1	1	0	0	0	0	0	0	2
OTU-11940	Unknown	0	0	0	3	0	0	0	0	3
OTU-11945	Streptococcus	0	0	0	2	0	0	0	0	2
OTU-11949	Unknown	1	0	0	1	0	0	0	0	2
OTU-11955	Porphyromonas	0	0	0	1	0	0	0	0	1
OTU-11956	Porphyromonas	0	0	0	1	0	0	0	0	1
OTU-11958	Unknown	0	1	0	1	0	0	0	0	2
OTU-11970	Neisseria	0	0	0	2	0	0	1	0	3
OTU-11972	Neisseria	0	0	0	2	0	0	0	0	2
OTU-1198	Fusobacterium	2	0	0	0	0	0	0	1	3
OTU-11984	Streptococcus	0	0	0	2	0	0	0	0	2
OTU-11986	Simonsiella	0	0	0	1	0	0	0	0	1
OTU-11989	Prevotella	0	0	0	2	0	0	0	2	4
OTU-1199	Catonella	1	0	0	0	0	0	0	1	2
OTU-12	Enterobacter	0	0	0	2	0	0	0	0	2
OTU-1200	Unknown	2	0	0	0	0	0	0	0	2
OTU-12001	Actinobacillus	0	3	0	0	0	0	0	0	3
OTU-12006	Unknown	0	1	0	0	0	0	1	2	4
OTU-12011	Granulicatella	0	8	0	0	0	0	0	0	8
OTU-12012	Haemophilus	0	1	0	0	0	0	0	0	1
OTU-12016	Gemella	0	1	0	0	0	0	0	0	1
OTU-12017	Lachnospiracea_incertae_sedis	0	1	0	0	0	0	0	0	1
OTU-12018	Streptococcus	0	2	0	0	0	0	0	0	2
OTU-12020	Actinomyces	0	1	0	0	0	0	0	0	1
OTU-12021	Streptococcus	0	3	0	0	0	0	0	0	3
OTU-12022	Streptococcus	0	1	0	0	0	0	0	0	1
OTU-12031	Gemella	0	2	0	0	0	0	0	0	2
OTU-12037	Streptococcus	0	2	0	0	0	0	0	0	2
OTU-1204	Fusobacterium	1	0	0	3	0	0	0	0	4
OTU-12046	Unknown	0	2	0	0	0	0	0	0	2
OTU-1205	Fusobacterium	17	17	0	1	0	2	8	1	46
OTU-12050	Porphyromonas	0	5	0	0	0	0	0	0	5
OTU-12054	Porphyromonas	0	2	0	0	0	0	0	0	2
OTU-12055	Actinobacillus	0	2	0	0	0	0	0	0	2
OTU-12057	Haemophilus	0	3	0	0	0	0	0	0	3
OTU-12058	Unknown	0	2	0	0	0	0	0	0	2
OTU-12059	Porphyromonas	0	1	0	0	0	0	0	0	1
OTU-12061	Unknown	0	1	0	0	0	0	0	0	1
OTU-12064	Unknown	0	1	0	2	0	0	0	0	3
OTU-12068	Porphyromonas	0	2	0	0	0	0	0	0	2
OTU-12069	Streptococcus	0	1	0	0	0	0	0	0	1
OTU-12071	Streptococcus	0	1	0	0	0	0	0	0	1
OTU-12073	Porphyromonas	1	1	0	0	0	0	0	0	2
OTU-12077	Streptococcus	0	2	0	0	0	0	0	0	2
OTU-12086	Fusobacterium	0	3	0	0	0	0	0	0	3
OTU-12087	Porphyromonas	0	1	0	0	0	0	0	0	1
OTU-1209	Citrobacter	1	0	0	0	0	0	0	0	1
OTU-12090	Unknown	0	1	0	0	0	0	0	0	1
OTU-12092	Oribacterium	0	4	0	0	0	0	0	0	4
OTU-121	Enterobacter	0	1	0	2	0	0	0	0	3
OTU-1210	Capnocytophaga	1	8	0	1	0	1	0	2	13
OTU-12101	Actinobacillus	0	2	0	0	0	0	0	0	2
OTU-12107	Porphyromonas	0	2	0	0	0	0	0	0	2
OTU-1211	Kingella	1	3	0	0	0	0	0	0	4
OTU-12111	Prevotella	0	1	0	1	0	0	0	0	2
OTU-12119	Prevotella	0	1	0	4	0	0	0	0	5
OTU-1212	Unknown	0	8	0	0	0	0	0	0	8
OTU-12124	Fusobacterium	0	1	0	0	0	0	0	0	1
OTU-12127	Unknown	0	1	0	0	0	0	0	0	1
OTU-12129	Porphyromonas	0	2	0	0	0	0	0	0	2
OTU-12134	Fusobacterium	0	2	0	0	0	0	0	0	2
OTU-1214	Porphyromonas	1	19	0	5	0	1	4	1	31
OTU-12146	Porphyromonas	0	3	0	0	0	0	0	0	3
OTU-12147	Prevotella	1	1	0	0	0	0	0	0	2
OTU-12148	Haemophilus	0	1	0	0	0	0	0	0	1
OTU-12149	Neisseria	0	3	0	0	0	0	0	0	3
OTU-1215	Haemophilus	0	22	0	0	0	0	0	0	22
OTU-12152	Oribacterium	0	1	0	1	0	0	0	0	2
OTU-12157	Porphyromonas	0	2	0	0	0	0	0	0	2
OTU-12159	Veillonella	0	1	0	0	0	0	0	0	1
OTU-1216	Streptococcus	0	55	0	0	0	0	0	0	55
OTU-12161	Porphyromonas	0	2	0	0	0	0	0	0	2
OTU-12164	Porphyromonas	0	2	0	0	0	0	0	0	2
OTU-12167	Streptococcus	0	2	0	0	0	0	0	0	2
OTU-12176	Porphyromonas	0	0	1	1	0	0	0	0	2
OTU-1218	Prevotella	0	26	0	0	0	0	0	0	26
OTU-12183	Providencia	0	0	1	0	0	0	0	0	1
OTU-12187	Klebsiella	1	0	4	0	0	0	0	0	5
OTU-1219	Haemophilus	0	10	0	0	0	0	0	0	10
OTU-1220	Neisseria	0	75	0	0	2	13	0	2	92
OTU-1221	Prevotella	0	29	0	0	0	0	0	0	29
OTU-12212	Providencia	0	0	3	0	0	0	0	0	3
OTU-12225	Providencia	0	0	2	0	0	0	0	0	2
OTU-12229	Streptococcus	0	0	1	1	0	0	0	0	2
OTU-1223	Unknown	0	7	0	1	0	0	2	0	10
OTU-12237	Prevotella	0	1	1	9	0	0	0	0	11
OTU-1224	Haemophilus	1	2	0	0	0	0	0	0	3
OTU-12246	Streptococcus	0	0	2	1	0	0	0	0	3
OTU-12259	Providencia	0	0	1	0	0	0	0	0	1
OTU-1226	Unknown	0	2	0	0	0	0	0	0	2
OTU-12260	Kluyvera	0	0	1	0	0	0	1	0	2
OTU-12267	Klebsiella	0	0	1	0	0	0	0	0	1
OTU-1227	Unknown	0	1	0	0	0	0	0	0	1
OTU-12271	Providencia	0	0	1	0	0	0	0	0	1
OTU-12276	Streptococcus	0	0	2	3	0	0	0	0	5
OTU-1228	Porphyromonas	0	8	0	0	0	0	0	0	8
OTU-12285	Providencia	0	0	2	0	0	0	0	0	2
OTU-1229	Fusobacterium	0	2	0	0	0	0	0	0	2
OTU-12293	Providencia	0	0	1	0	0	0	0	0	1
OTU-12294	Veillonella	0	0	1	1	0	0	0	0	2
OTU-12299	Streptococcus	0	0	1	0	0	0	0	0	1
OTU-123	Enterobacter	2	0	4	12	0	0	0	0	18
OTU-1230	Unknown	0	43	0	0	0	0	0	0	43
OTU-12302	Streptococcus	0	0	1	0	0	0	0	0	1
OTU-12314	Unknown	0	0	0	1	0	0	0	0	1
OTU-12316	Unknown	0	0	0	1	0	0	0	0	1
OTU-12317	Prevotella	0	0	0	3	0	0	0	0	3
OTU-1232	Granulicatella	0	24	0	0	0	6	0	0	30
OTU-12330	Prevotella	0	0	0	3	0	0	0	0	3
OTU-12331	Streptococcus	0	0	0	1	0	0	3	0	4
OTU-12335	Prevotella	0	0	0	1	0	0	0	0	1
OTU-1235	Unknown	0	47	0	0	0	0	0	0	47
OTU-12357	Streptococcus	0	0	0	1	0	0	0	0	1
OTU-1236	Leptotrichia	0	5	0	0	1	1	0	1	8
OTU-12360	Streptococcus	0	0	0	6	0	0	0	0	6
OTU-12363	Prevotella	0	0	0	2	0	0	0	0	2
OTU-12368	Fusobacterium	0	0	0	1	0	0	0	0	1
OTU-1237	Fusobacterium	0	12	0	0	0	0	0	0	12
OTU-12378	Unknown	0	0	0	1	0	0	0	0	1
OTU-12381	Streptococcus	0	0	0	2	0	0	0	0	2
OTU-12385	Prevotella	0	0	0	1	0	0	0	0	1
OTU-12391	Prevotella	0	0	0	1	0	0	0	0	1
OTU-12399	Unknown	0	0	0	1	0	0	0	0	1
OTU-1240	Fusobacterium	0	22	0	0	0	0	0	0	22
OTU-1241	Treponema	0	9	0	0	0	0	1	0	10
OTU-12417	Streptococcus	0	0	0	1	0	0	0	0	1
OTU-1242	Neisseria	0	324	1	0	9	53	20	11	418
OTU-12420	Prevotella	0	0	0	2	0	0	0	0	2
OTU-12427	Streptococcus	0	0	0	3	0	0	0	0	3
OTU-12431	Streptococcus	0	0	0	2	0	0	0	0	2
OTU-12436	Solobacterium	0	0	0	1	0	0	0	0	1
OTU-12438	Streptococcus	0	1	0	7	0	0	0	0	8
OTU-1244	Unknown	0	2	0	0	0	0	0	0	2
OTU-12442	Fusobacterium	0	0	0	2	0	0	0	0	2
OTU-12444	Prevotella	0	0	0	1	0	0	0	0	1
OTU-12456	Fusobacterium	0	0	0	1	0	0	0	0	1
OTU-12461	Solobacterium	0	0	0	1	0	0	0	0	1
OTU-1247	Unknown	0	16	0	0	0	0	6	0	22
OTU-12473	Actinomyces	0	0	0	2	0	0	0	0	2
OTU-12476	Streptococcus	0	0	0	1	0	0	0	0	1
OTU-12488	Veillonella	0	0	0	1	0	0	0	0	1
OTU-1249	Peptostreptococcaceae_incertae_sedis	0	29	0	0	0	0	0	0	29
OTU-12490	Streptococcus	0	0	0	1	0	0	0	0	1
OTU-12497	Streptococcus	0	0	0	5	0	0	0	0	5
OTU-125	Unknown	0	0	0	1	0	0	0	0	1
OTU-1250	Actinobacillus	0	33	0	0	0	1	1	0	35
OTU-12510	Morganella	1	0	2	0	0	0	0	0	3
OTU-12511	Porphyromonas	1	1	0	0	0	0	0	0	2
OTU-12512	Unknown	1	0	0	0	0	0	0	0	1
OTU-12522	Haemophilus	1	0	0	0	0	0	0	0	1
OTU-1253	Fusobacterium	2	90	0	0	0	0	3	0	95
OTU-1254	Prevotella	0	1	0	0	0	0	0	0	1
OTU-12548	Edwardsiella	1	0	1	0	0	0	0	0	2
OTU-1256	Fusobacterium	35	26	0	0	0	0	0	2	63
OTU-1257	Treponema	0	4	0	0	0	0	0	0	4
OTU-12596	Flavobacterium	0	0	0	0	0	0	0	1	1
OTU-126	Prevotella	15	48	31	266	1	1	16	3	381
OTU-1260	Unknown	0	1	0	1	0	0	0	0	2
OTU-12601	Streptococcus	0	0	0	0	0	0	0	1	1
OTU-12604	Neisseria	0	1	0	0	0	0	0	1	2
OTU-1261	Pseudomonas	0	1	0	0	0	5	2	32	40
OTU-12613	Treponema	0	0	0	0	0	0	0	1	1
OTU-1262	Fusobacterium	0	2	0	0	0	0	0	0	2
OTU-1263	Fusobacterium	0	6	0	0	0	0	0	1	7
OTU-1264	Neisseria	0	6	0	0	0	0	0	0	6
OTU-12640	Unknown	0	0	0	0	2	0	0	2	4
OTU-12647	Alcanivorax	0	0	0	0	0	0	0	2	2
OTU-1265	Unknown	0	5	0	0	0	0	0	0	5
OTU-12650	Actinobacillus	0	0	0	0	0	0	0	1	1
OTU-12659	Haemophilus	0	0	0	0	0	0	0	1	1
OTU-1266	Neisseria	0	1	0	0	0	0	0	0	1
OTU-12660	Unknown	0	0	0	0	0	0	0	3	3
OTU-12664	Campylobacter	0	1	0	0	0	0	0	1	2
OTU-12669	Sphingomonas	0	0	0	0	0	0	0	1	1
OTU-12674	Unknown	0	0	0	0	0	0	0	1	1
OTU-12678	Unknown	0	0	0	0	0	0	0	2	2
OTU-12679	Clostridium	0	0	0	0	0	0	0	2	2
OTU-12682	Blautia	0	0	0	0	0	0	0	1	1
OTU-12686	Unknown	0	0	0	0	0	0	0	1	1
OTU-12694	Unknown	0	1	0	0	0	4	3	11	19
OTU-12696	Porphyromonas	0	0	0	3	0	0	0	1	4
OTU-12697	Fusobacterium	1	0	0	0	0	0	0	1	2
OTU-12699	Pseudomonas	0	0	0	0	0	0	0	1	1
OTU-1270	Actinobacillus	8	179	0	0	8	55	65	70	385
OTU-12702	Streptobacillus	0	0	0	0	0	0	1	3	4
OTU-12704	Faecalibacterium	0	0	0	0	0	0	0	5	5
OTU-12706	Unknown	0	0	0	0	0	0	1	1	2
OTU-12709	Janibacter	0	0	0	0	0	0	0	1	1
OTU-1271	Treponema	0	2	0	0	0	0	0	0	2
OTU-12712	Unknown	0	0	0	0	0	0	0	1	1
OTU-1272	Streptococcus	0	5	0	0	0	0	0	0	5
OTU-12721	Unknown	0	0	0	0	0	0	1	2	3
OTU-1273	Unknown	0	18	0	0	0	0	0	0	18
OTU-12739	Enterobacter	0	0	0	2	0	0	0	0	2
OTU-12740	Enterobacter	0	0	0	1	0	0	0	0	1
OTU-1275	Neisseria	0	19	0	0	0	0	0	1	20
OTU-1277	Unknown	0	7	0	0	0	0	0	0	7
OTU-12776	Enterobacter	0	0	0	1	0	0	0	0	1
OTU-1279	Fusobacterium	0	1	0	0	0	0	0	0	1
OTU-128	Enterobacter	6	0	2	26	0	0	0	0	34
OTU-12800	Enterobacter	0	0	0	2	0	0	0	0	2
OTU-12804	Granulicatella	0	0	0	0	0	0	1	0	1
OTU-12805	Haemophilus	0	0	0	0	0	0	1	0	1
OTU-12806	Unknown	0	0	0	0	0	0	1	0	1
OTU-1281	Prevotella	0	8	0	0	0	0	0	0	8
OTU-12811	Unknown	0	0	0	0	0	0	1	0	1
OTU-12816	Unknown	0	0	0	0	0	0	3	0	3
OTU-12817	TM7_genera_incertae_sedis	0	0	0	0	0	0	1	0	1
OTU-12819	Abiotrophia	0	0	0	0	0	0	2	0	2
OTU-12823	Mycobacterium	0	0	0	0	0	0	1	0	1
OTU-12824	Joostella	0	0	0	0	0	0	1	0	1
OTU-1283	Fusobacterium	2	49	0	1	0	0	0	0	52
OTU-12832	Streptococcus	0	0	0	0	0	0	1	0	1
OTU-12834	Lactobacillus	0	0	0	0	0	2	4	0	6
OTU-12836	Ruminococcus	0	0	0	0	0	0	1	0	1
OTU-12840	Brachybacterium	0	0	0	0	0	0	1	0	1
OTU-12841	Unknown	0	0	0	0	0	0	2	0	2
OTU-12847	Fusobacterium	0	0	0	0	0	0	1	0	1
OTU-12852	Abiotrophia	1	0	0	0	0	0	1	0	2
OTU-12853	Unknown	0	0	0	0	0	0	1	0	1
OTU-12859	Enhydrobacter	0	0	0	0	0	0	1	0	1
OTU-1286	Fusobacterium	1	13	0	0	0	0	0	0	14
OTU-12860	Unknown	0	0	0	0	0	0	1	0	1
OTU-12862	Clostridium	0	0	0	0	0	0	1	0	1
OTU-12865	Marmoricola	0	0	0	0	0	0	2	0	2
OTU-12866	Staphylococcus	0	0	0	0	0	0	2	0	2
OTU-12868	Janibacter	0	0	0	0	0	0	2	0	2
OTU-12869	Unknown	0	0	0	0	0	0	1	0	1
OTU-12872	Streptococcus	0	0	0	0	0	1	3	1	5
OTU-12878	Sphingomonas	0	0	0	0	0	0	1	0	1
OTU-12879	Unknown	0	0	0	0	0	0	2	0	2
OTU-1288	Actinobacillus	5	83	0	0	12	36	43	45	224
OTU-12886	Arthrobacter	0	0	0	0	0	0	1	0	1
OTU-12890	Microlunatus	0	0	0	0	0	2	1	0	3
OTU-129	Haemophilus	0	1	1	3	0	0	1	2	8
OTU-1290	Treponema	0	2	0	0	0	0	0	0	2
OTU-12900	Prevotella	0	8	0	0	0	0	20	0	28
OTU-12910	Selenomonas	0	0	0	0	0	0	1	0	1
OTU-12911	Campylobacter	0	0	0	0	0	0	3	0	3
OTU-12915	Porphyromonas	2	0	0	0	0	0	1	0	3
OTU-12916	Actinobacillus	0	0	0	0	0	0	1	0	1
OTU-12919	Unknown	0	0	0	0	0	0	1	0	1
OTU-12923	Campylobacter	0	0	0	0	0	0	1	0	1
OTU-12924	Brevibacterium	0	0	0	0	0	0	1	0	1
OTU-12927	Unknown	0	0	0	0	0	0	1	0	1
OTU-12937	Corynebacterium	0	0	0	0	0	0	1	0	1
OTU-1294	Fusobacterium	1	14	0	0	0	2	0	0	17
OTU-12940	Porphyromonas	3	0	0	0	0	0	4	0	7
OTU-12946	Prevotella	4	1	0	0	0	0	1	0	6
OTU-1295	Fusobacterium	0	1	0	0	0	0	0	0	1
OTU-12950	Unknown	0	0	0	0	0	0	4	1	5
OTU-12951	Buttiauxella	0	0	0	1	0	0	1	0	2
OTU-12952	Capnocytophaga	0	0	0	0	0	0	15	0	15
OTU-12956	Kocuria	0	0	0	0	0	0	3	0	3
OTU-12957	Prevotella	0	2	0	0	0	0	1	0	3
OTU-1296	Neisseria	0	2	0	0	0	0	0	0	2
OTU-1297	Prevotella	0	2	0	0	0	0	0	1	3
OTU-12973	Treponema	0	0	0	0	0	0	2	0	2
OTU-1298	Unknown	0	1	0	0	0	0	0	0	1
OTU-12989	Fusobacterium	0	2	0	2	0	0	0	0	4
OTU-1299	Streptococcus	0	1	0	0	0	0	0	0	1
OTU-12994	Escherichia	0	0	0	1	0	0	0	0	1
OTU-130	Actinomyces	0	0	0	2	0	0	0	0	2
OTU-1302	Unknown	1	6	0	1	0	1	0	0	9
OTU-13025	Enterobacter	0	0	0	3	0	0	0	0	3
OTU-1303	Prevotella	0	1	0	0	0	0	0	0	1
OTU-13031	Streptococcus	0	0	0	1	0	0	0	0	1
OTU-13036	Citrobacter	0	0	0	2	0	0	0	0	2
OTU-1304	Actinobacillus	0	6	0	0	0	0	2	2	10
OTU-13042	Escherichia	0	0	0	1	0	0	0	0	1
OTU-13047	Enterobacter	0	0	1	2	0	0	0	0	3
OTU-1307	Actinobacillus	3	27	0	0	0	1	0	0	31
OTU-13084	Actinobacillus	0	3	0	0	0	0	0	0	3
OTU-13085	Veillonella	0	4	0	0	0	0	0	0	4
OTU-1309	Catonella	0	1	0	1	0	0	0	0	2
OTU-13090	Granulicatella	0	2	0	0	0	0	0	0	2
OTU-13094	Pasteurella	0	3	0	0	0	0	0	0	3
OTU-131	Streptococcus	0	0	0	1	0	0	0	0	1
OTU-1311	Unknown	0	2	0	0	0	0	0	0	2
OTU-13110	Porphyromonas	0	1	0	0	0	0	0	0	1
OTU-13113	Actinobacillus	0	1	0	0	0	0	0	0	1
OTU-13117	Unknown	0	1	0	0	0	0	0	0	1
OTU-1312	Unknown	0	2	0	0	0	0	0	0	2
OTU-1313	Treponema	0	3	0	0	0	0	0	0	3
OTU-1315	Neisseria	0	2	0	0	0	0	0	0	2
OTU-13171	Haemophilus	0	2	0	0	0	0	0	0	2
OTU-13184	Prevotella	0	5	0	0	0	0	0	0	5
OTU-13186	Aggregatibacter	0	1	0	0	0	1	1	0	3
OTU-13187	Porphyromonas	0	1	0	0	0	0	0	0	1
OTU-13197	Unknown	0	3	0	0	0	0	0	0	3
OTU-132	Porphyromonas	0	4	0	1	0	0	0	0	5
OTU-13201	Pseudomonas	0	1	0	0	0	0	0	0	1
OTU-13204	Veillonella	0	2	0	0	0	0	0	0	2
OTU-13207	Bulleidia	0	1	0	0	0	0	0	0	1
OTU-1321	Unknown	0	1	0	0	0	0	0	0	1
OTU-13211	Unknown	0	3	0	0	0	0	0	0	3
OTU-13212	Haemophilus	0	5	0	0	0	0	0	0	5
OTU-13217	Unknown	1	0	0	0	0	0	0	0	1
OTU-1322	Unknown	0	7	0	0	0	0	0	0	7
OTU-13230	Haemophilus	1	0	0	0	0	0	0	0	1
OTU-13236	Haemophilus	1	0	0	0	0	0	0	0	1
OTU-13240	Unknown	3	3	0	0	0	0	0	0	6
OTU-13244	Chitinophaga	2	0	0	0	0	0	0	0	2
OTU-13247	Actinobacillus	1	1	0	0	0	0	0	0	2
OTU-1325	Unknown	16	64	0	1	0	2	11	0	94
OTU-13258	Chryseobacterium	2	0	0	0	0	0	0	0	2
OTU-1326	Haemophilus	6	6	0	0	3	1	0	0	16
OTU-13262	Unknown	1	0	0	0	0	0	0	0	1
OTU-1327	Actinobacillus	0	2	0	0	0	0	0	0	2
OTU-13279	Prevotella	2	0	0	0	0	0	0	0	2
OTU-1328	Haemophilus	1	15	0	0	0	0	0	0	16
OTU-13281	Neisseria	1	0	0	0	0	0	0	0	1
OTU-13283	Streptobacillus	2	0	0	0	0	0	0	0	2
OTU-13284	Unknown	1	0	0	0	0	0	0	0	1
OTU-13289	Unknown	1	2	0	0	0	0	0	0	3
OTU-13291	Unknown	1	0	0	0	0	0	0	0	1
OTU-13293	Pasteurella	1	0	0	0	0	0	0	0	1
OTU-13295	Fusobacterium	1	0	0	1	0	0	0	0	2
OTU-133	Actinomyces	0	1	3	16	0	0	0	0	20
OTU-13305	Unknown	1	0	0	0	0	0	0	0	1
OTU-13318	Bordetella	0	0	1	0	0	0	0	0	1
OTU-13323	Neisseria	0	1	1	1	0	0	0	0	3
OTU-13329	Achromobacter	0	0	1	0	0	0	0	0	1
OTU-1333	Unknown	0	4	0	1	0	0	0	0	5
OTU-13335	Neisseria	0	0	2	0	0	0	0	0	2
OTU-13336	Streptococcus	0	0	2	0	0	0	0	0	2
OTU-13337	Neisseria	2	1	1	2	1	0	0	0	7
OTU-1334	Aggregatibacter	0	5	0	1	0	1	9	0	16
OTU-1335	Johnsonella	0	1	0	0	0	0	0	0	1
OTU-13354	Enterobacter	0	0	1	1	0	0	0	0	2
OTU-1336	Filifactor	0	7	0	0	0	0	0	0	7
OTU-13360	Veillonella	0	0	2	0	0	0	0	0	2
OTU-1337	Streptococcus	0	14	0	0	0	1	0	0	15
OTU-13373	Enterobacter	0	0	1	2	0	0	0	0	3
OTU-1338	Porphyromonas	0	5	0	0	0	0	0	0	5
OTU-13383	Leptotrichia	0	0	1	1	0	0	0	0	2
OTU-13386	Veillonella	0	0	1	0	0	0	0	0	1
OTU-1339	Unknown	0	5	0	0	0	0	0	0	5
OTU-13394	Buttiauxella	0	1	1	4	0	0	0	0	6
OTU-1340	Haemophilus	0	12	0	0	0	0	0	1	13
OTU-13405	Enterobacter	0	0	1	1	0	0	0	0	2
OTU-13407	Serratia	0	0	1	0	0	0	0	0	1
OTU-13416	Unknown	0	0	1	0	0	0	0	0	1
OTU-13420	Serratia	0	0	1	0	0	0	0	0	1
OTU-13422	Unknown	0	0	1	0	0	0	0	0	1
OTU-13438	Unknown	1	2	0	0	0	0	0	0	3
OTU-13439	Neisseria	1	0	0	0	0	0	0	0	1
OTU-13446	Unknown	1	0	0	0	0	0	0	0	1
OTU-1345	Neisseria	0	2	0	0	0	0	0	0	2
OTU-13450	Unknown	1	1	0	0	0	0	0	0	2
OTU-13459	Porphyromonas	1	0	0	0	0	0	0	0	1
OTU-13461	Unknown	1	0	0	0	0	0	0	0	1
OTU-13464	Porphyromonas	2	0	0	0	0	0	0	0	2
OTU-13469	Haemophilus	1	1	0	0	0	0	0	0	2
OTU-13476	Granulicatella	2	0	0	1	0	0	0	0	3
OTU-1348	Neisseria	0	2	0	0	0	0	0	0	2
OTU-13480	Unknown	1	0	0	0	0	0	0	1	2
OTU-13487	Neisseria	1	0	0	1	0	0	0	0	2
OTU-13490	Veillonella	1	1	0	0	0	0	0	0	2
OTU-1351	Fusobacterium	0	12	0	1	0	0	0	0	13
OTU-13515	Streptococcus	1	0	0	0	0	0	0	0	1
OTU-13519	Porphyromonas	3	1	0	0	0	0	0	0	4
OTU-1352	Unknown	0	1	0	0	0	0	0	0	1
OTU-1353	Porphyromonas	0	1	0	0	0	0	0	0	1
OTU-1354	Fusobacterium	0	10	0	0	0	0	0	0	10
OTU-13543	Veillonella	0	0	0	1	0	0	0	0	1
OTU-1355	Fusobacterium	0	16	0	0	0	2	0	0	18
OTU-1356	Treponema	0	1	0	0	0	0	0	0	1
OTU-13574	Actinomyces	0	0	0	1	0	0	0	0	1
OTU-13575	Bibersteinia	0	0	0	2	0	0	0	0	2
OTU-13579	Streptococcus	0	0	0	1	0	0	0	0	1
OTU-13584	Unknown	0	0	0	1	0	0	0	0	1
OTU-1359	Neisseria	0	0	0	0	1	10	2	26	39
OTU-13594	Prevotella	0	0	0	1	0	0	0	0	1
OTU-13597	Serratia	0	0	0	2	0	0	0	0	2
OTU-13617	Prevotella	0	0	0	4	0	0	0	0	4
OTU-1362	Porphyromonas	0	0	0	0	0	0	0	4	4
OTU-13621	Prevotella	0	0	0	2	0	0	0	0	2
OTU-13628	Rothia	0	0	0	3	0	0	0	0	3
OTU-1363	Leptotrichia	0	1	0	0	0	2	1	4	8
OTU-13631	Oribacterium	0	0	0	1	0	0	0	0	1
OTU-13635	Actinomyces	0	0	0	1	0	0	0	0	1
OTU-13637	Serratia	0	0	0	5	0	0	0	0	5
OTU-1364	Porphyromonas	1	16	0	3	4	2	4	1	31
OTU-13644	Citrobacter	1	0	0	1	0	0	0	0	2
OTU-13645	Enterobacter	0	0	0	3	0	0	0	0	3
OTU-13649	Enterobacter	0	0	0	3	0	0	0	0	3
OTU-13659	Unknown	0	0	0	1	0	0	0	0	1
OTU-13668	Streptococcus	0	0	0	1	0	0	0	0	1
OTU-1367	TM7_genera_incertae_sedis	0	0	0	0	0	0	0	1	1
OTU-13674	Streptococcus	0	0	0	3	0	0	0	1	4
OTU-13676	Enterobacter	0	0	0	1	0	0	0	0	1
OTU-1368	Actinobacillus	0	0	0	0	3	11	10	79	103
OTU-1369	Unknown	3	0	0	7	9	52	17	27	115
OTU-13690	Enterobacter	0	0	0	1	0	0	0	0	1
OTU-13694	Prevotella	0	0	0	2	0	0	0	0	2
OTU-13696	Prevotella	0	0	0	1	0	0	0	0	1
OTU-13699	Porphyromonas	0	2	0	2	0	0	0	0	4
OTU-137	Enterobacter	286	78	225	2	0	0	0	0	591
OTU-13708	Streptococcus	0	0	0	1	0	0	0	0	1
OTU-1371	Capnocytophaga	0	0	0	1	0	1	1	1	4
OTU-1372	Veillonella	0	0	0	0	0	2	2	6	10
OTU-1373	Haemophilus	0	0	0	2	0	0	1	4	7
OTU-13731	Prevotella	0	0	0	1	0	0	0	0	1
OTU-13738	Unknown	0	0	0	1	0	0	0	0	1
OTU-1374	Gemella	21	0	0	0	0	2	5	2	30
OTU-13741	Porphyromonas	0	0	0	1	0	0	0	0	1
OTU-13744	Streptococcus	1	0	0	1	0	0	0	0	2
OTU-13746	Fusobacterium	0	0	0	1	0	0	0	0	1
OTU-13747	Streptococcus	0	1	0	1	0	0	0	0	2
OTU-1375	Nocardioides	0	0	0	0	0	0	0	1	1
OTU-13760	Neisseria	0	0	0	1	0	0	0	0	1
OTU-13761	Prevotella	0	0	0	2	0	0	0	0	2
OTU-1377	Aggregatibacter	13	14	0	5	4	2	5	7	50
OTU-13772	Streptococcus	0	1	0	1	0	0	0	0	2
OTU-1378	Campylobacter	2	3	0	2	5	4	5	6	27
OTU-13783	Streptococcus	0	0	1	1	0	0	1	0	3
OTU-13784	Streptococcus	0	0	0	1	0	0	0	0	1
OTU-1379	Streptococcus	0	0	0	0	1	28	24	75	128
OTU-13793	Unknown	3	3	0	1	0	0	1	0	8
OTU-13794	Rothia	0	0	0	1	0	0	0	0	1
OTU-138	Enterobacter	1	3	8	27	0	0	0	0	39
OTU-13801	Prevotella	0	0	0	1	0	0	0	0	1
OTU-1381	Unknown	0	0	0	0	3	2	0	6	11
OTU-13823	Solobacterium	0	0	0	1	0	0	0	0	1
OTU-1383	Unknown	0	0	0	0	3	3	3	1	10
OTU-13840	Prevotella	0	0	0	1	0	0	0	0	1
OTU-13843	Fusobacterium	0	1	0	1	0	0	0	0	2
OTU-1385	Fusobacterium	0	0	0	0	0	0	0	8	8
OTU-1386	Aggregatibacter	0	1	0	0	0	14	1	4	20
OTU-13865	Cardiobacterium	0	0	0	0	0	0	0	1	1
OTU-13868	Leptotrichia	0	0	0	0	0	0	0	1	1
OTU-1387	Duganella	0	0	0	0	0	0	0	11	11
OTU-13870	Actinomyces	0	0	0	0	0	0	0	1	1
OTU-1388	Streptococcus	0	8	0	0	0	2	4	1	15
OTU-13884	Haemophilus	0	0	0	0	0	0	0	5	5
OTU-13886	Ottowia	0	0	0	0	3	2	0	1	6
OTU-13895	Neisseria	0	0	0	0	0	0	0	2	2
OTU-13896	Faecalibacterium	0	0	0	0	0	0	0	1	1
OTU-1390	Prevotella	0	1	0	0	0	0	0	1	2
OTU-13904	Pseudomonas	0	0	0	0	0	0	0	1	1
OTU-1391	Aestuariimicrobium	0	0	0	0	1	6	4	7	18
OTU-13910	Unknown	0	0	0	0	0	0	0	1	1
OTU-13913	Fusobacterium	0	0	0	0	0	0	0	1	1
OTU-13914	Haemophilus	0	1	0	0	0	0	0	1	2
OTU-13916	Variovorax	0	0	0	0	0	0	0	1	1
OTU-13923	Treponema	0	0	0	0	0	0	0	1	1
OTU-13929	Ruminococcus	0	0	0	0	0	0	0	1	1
OTU-13932	Streptococcus	0	0	0	0	0	0	0	1	1
OTU-13936	Unknown	0	0	0	0	0	0	0	1	1
OTU-1394	Janibacter	0	0	0	0	0	1	0	2	3
OTU-13943	Neisseria	0	0	0	0	0	0	1	2	3
OTU-13948	Unknown	0	0	0	0	0	0	0	1	1
OTU-13952	Unknown	0	0	0	0	1	0	0	2	3
OTU-13955	Neisseria	0	0	0	0	0	0	0	1	1
OTU-1396	Rothia	4	1	3	27	4	9	4	5	57
OTU-13966	Unknown	0	0	0	0	0	0	0	2	2
OTU-1397	Unknown	0	0	0	0	0	0	0	1	1
OTU-1398	Corynebacterium	7	1	1	1	0	0	1	1	12
OTU-13983	Enterobacter	0	0	0	4	0	0	0	0	4
OTU-1399	Cardiobacterium	0	0	0	0	2	0	0	1	3
OTU-14	Buttiauxella	3	5	70	566	0	0	0	0	644
OTU-140	Prevotella	0	0	0	8	0	0	0	0	8
OTU-14005	Streptococcus	0	0	0	2	0	0	0	0	2
OTU-1401	Rothia	0	1	2	7	1	1	0	2	14
OTU-14011	Enterobacter	0	0	0	3	0	0	0	0	3
OTU-14016	Unknown	0	0	0	1	0	0	0	0	1
OTU-14018	Enterobacter	0	0	0	4	0	0	0	0	4
OTU-1402	Kingella	12	0	0	1	1	35	1	23	73
OTU-14022	Enterobacter	0	0	0	3	0	0	0	0	3
OTU-1403	Haemophilus	0	10	0	0	0	1	1	1	13
OTU-1404	Capnocytophaga	4	0	0	0	0	1	0	6	11
OTU-14054	Unknown	0	0	1	0	0	0	0	0	1
OTU-14055	Klebsiella	0	0	1	0	0	0	0	0	1
OTU-1406	Porphyromonas	0	4	0	0	3	6	0	1	14
OTU-1407	Streptococcus	0	0	0	7	0	0	0	3	10
OTU-1408	Neisseria	2	4	0	0	0	0	4	1	11
OTU-1409	Neisseria	0	3	0	0	0	89	4	24	120
OTU-14099	Enterobacter	0	0	1	2	0	0	0	0	3
OTU-1410	Neisseria	0	0	0	0	0	0	0	1	1
OTU-14107	Enterobacter	0	0	1	1	0	0	0	0	2
OTU-14110	Enterobacter	0	0	1	1	0	0	0	0	2
OTU-1414	Haemophilus	5	9	1	8	0	0	1	1	25
OTU-14144	Veillonella	0	1	0	0	0	0	0	0	1
OTU-14145	Streptococcus	0	2	0	1	0	0	0	0	3
OTU-1416	Neisseria	6	2	0	0	5	7	2	16	38
OTU-14163	Staphylococcus	0	1	0	0	0	0	0	0	1
OTU-14165	Haemophilus	0	2	0	0	0	0	0	0	2
OTU-14166	Prevotella	0	1	0	0	0	0	0	0	1
OTU-14168	Unknown	0	1	0	0	0	0	0	0	1
OTU-14170	Porphyromonas	0	1	0	0	0	0	0	0	1
OTU-14172	Neisseria	0	1	0	1	0	0	0	0	2
OTU-1418	Cardiobacterium	0	0	0	0	0	2	0	1	3
OTU-14181	Porphyromonas	0	1	0	0	0	0	0	0	1
OTU-14183	Coprococcus	0	2	0	0	0	0	0	0	2
OTU-14189	Unknown	1	3	0	0	0	0	0	0	4
OTU-14194	Mannheimia	0	1	0	0	0	0	0	0	1
OTU-14196	Porphyromonas	0	4	0	0	0	0	0	0	4
OTU-14197	Unknown	0	1	0	0	0	0	0	0	1
OTU-14204	Streptococcus	0	1	0	0	0	0	0	0	1
OTU-14208	Aggregatibacter	1	3	0	0	0	0	0	0	4
OTU-1421	Catonella	0	0	0	0	0	0	0	2	2
OTU-14215	Unknown	2	2	0	0	0	0	0	0	4
OTU-1422	Unknown	0	0	0	0	0	0	0	1	1
OTU-14221	Unknown	0	1	0	0	0	0	0	0	1
OTU-14222	Fusobacterium	0	9	0	0	0	0	0	0	9
OTU-14229	Haemophilus	0	3	0	0	0	0	0	0	3
OTU-14230	Streptococcus	0	1	0	0	0	0	0	0	1
OTU-14231	Porphyromonas	0	1	0	0	0	1	0	0	2
OTU-14233	Porphyromonas	0	1	0	0	0	0	0	0	1
OTU-14238	Fusobacterium	0	1	0	0	0	0	0	0	1
OTU-14243	Unknown	0	1	0	0	0	0	0	0	1
OTU-1425	Aggregatibacter	0	5	0	0	2	3	1	2	13
OTU-14250	SR1_genera_incertae_sedis	0	1	0	0	0	0	2	0	3
OTU-14258	Unknown	0	1	0	0	0	0	0	0	1
OTU-14263	Streptococcus	0	3	0	1	0	0	0	0	4
OTU-14266	Unknown	0	1	0	0	0	0	0	0	1
OTU-1427	Chryseobacterium	0	0	0	0	0	1	0	1	2
OTU-14270	Aggregatibacter	0	2	0	0	0	0	0	0	2
OTU-14278	Unknown	0	3	0	0	0	0	0	0	3
OTU-1428	Neisseria	1	0	0	4	0	20	0	3	28
OTU-1429	Prevotella	0	3	0	0	0	0	0	1	4
OTU-14290	Porphyromonas	0	1	0	0	0	0	0	0	1
OTU-14291	Gemella	0	2	0	0	0	0	0	0	2
OTU-14292	Fusobacterium	0	1	0	0	0	0	0	0	1
OTU-14296	Unknown	0	0	0	0	0	0	2	0	2
OTU-143	Serratia	0	0	1	1	0	0	0	0	2
OTU-1430	Streptococcus	0	0	0	0	19	12	10	12	53
OTU-14314	Eubacterium	0	1	0	0	0	0	1	0	2
OTU-1432	Neisseria	13	0	0	18	2	15	6	3	57
OTU-14322	Unknown	0	0	0	0	0	0	1	0	1
OTU-14325	Corynebacterium	0	0	0	0	0	0	1	0	1
OTU-14328	Unknown	0	0	0	0	0	0	1	0	1
OTU-1433	Prevotella	0	0	0	0	0	0	0	1	1
OTU-14331	Campylobacter	0	0	0	0	0	0	1	0	1
OTU-1434	Unknown	0	0	0	0	0	0	0	1	1
OTU-1435	Staphylococcus	0	0	0	0	0	0	2	1	3
OTU-14356	Acinetobacter	0	0	0	0	0	1	1	0	2
OTU-14361	Unknown	0	0	0	0	0	0	1	0	1
OTU-14366	Fusobacterium	0	0	0	0	0	0	1	0	1
OTU-1437	Capnocytophaga	1	1	0	0	0	1	6	5	14
OTU-14372	Comamonas	0	0	0	0	0	0	1	0	1
OTU-14378	Faecalibacterium	0	0	0	0	0	0	1	0	1
OTU-14380	Unknown	0	0	0	0	0	0	1	0	1
OTU-14381	Prevotella	0	0	0	0	0	0	1	0	1
OTU-14387	Porphyromonas	0	0	0	0	0	0	1	0	1
OTU-1439	Ornithinimicrobium	0	0	0	0	0	4	0	2	6
OTU-14390	Tannerella	0	1	0	0	0	0	1	0	2
OTU-14395	Unknown	0	0	0	0	0	0	2	0	2
OTU-14396	Treponema	0	0	0	0	0	0	2	0	2
OTU-144	Unknown	0	1	0	1	0	0	0	0	2
OTU-1440	Hymenobacter	0	0	0	0	0	0	0	1	1
OTU-14401	Paludibacter	0	0	0	0	0	3	2	1	6
OTU-14402	Porphyromonas	0	3	0	0	0	0	1	0	4
OTU-14407	Unknown	0	2	0	0	0	0	1	1	4
OTU-14409	Unknown	0	0	0	0	0	0	1	0	1
OTU-14419	Haemophilus	0	0	0	0	0	0	1	2	3
OTU-1442	Fusobacterium	6	17	0	2	1	1	1	3	31
OTU-14424	Treponema	0	0	0	0	0	0	3	0	3
OTU-1443	Streptococcus	7	0	0	15	2	14	5	6	49
OTU-14430	Unknown	0	0	8	0	0	0	0	0	8
OTU-14436	Streptococcus	0	0	3	0	0	0	0	0	3
OTU-14441	Morganella	0	0	1	0	0	0	0	0	1
OTU-14442	Streptococcus	0	1	2	0	0	0	0	0	3
OTU-14443	Morganella	0	0	2	0	0	0	0	0	2
OTU-14446	Morganella	0	0	1	0	0	0	0	0	1
OTU-14449	Streptococcus	1	0	1	0	0	0	0	0	2
OTU-1446	Actinomyces	0	0	0	1	1	27	3	7	39
OTU-14464	Yersinia	0	0	1	0	0	0	0	0	1
OTU-14469	Unknown	0	0	1	0	0	0	0	0	1
OTU-14471	Morganella	0	0	1	0	0	0	0	0	1
OTU-14472	Unknown	0	0	1	0	0	0	0	0	1
OTU-14473	Escherichia	0	0	2	0	0	0	0	0	2
OTU-14482	Leptotrichia	0	0	1	1	0	0	0	0	2
OTU-14485	Streptococcus	0	0	2	0	0	0	0	0	2
OTU-14489	Morganella	0	0	2	0	0	0	0	0	2
OTU-14498	Morganella	0	0	1	0	0	0	0	0	1
OTU-1450	Unknown	2	15	0	0	1	0	9	2	29
OTU-14500	Leptotrichia	0	1	1	0	0	0	0	0	2
OTU-14511	Enterobacter	0	0	2	0	0	0	0	0	2
OTU-14519	Streptococcus	0	0	1	3	0	0	1	0	5
OTU-14526	Serratia	0	0	1	0	0	0	0	0	1
OTU-1453	Streptococcus	0	0	0	0	2	3	5	22	32
OTU-14535	Serratia	0	0	1	0	0	0	0	0	1
OTU-1455	Leptotrichia	0	0	0	0	0	0	0	2	2
OTU-14550	Granulicatella	0	1	1	0	0	0	0	0	2
OTU-14552	Buttiauxella	0	0	0	2	0	0	0	0	2
OTU-1456	Fusobacterium	0	7	0	0	0	0	0	1	8
OTU-1458	Unknown	0	0	0	0	0	0	0	2	2
OTU-1459	Unknown	0	0	0	0	0	0	0	1	1
OTU-14597	Rothia	0	0	0	1	0	0	0	0	1
OTU-1462	Lactobacillus	0	0	0	0	0	2	2	2	6
OTU-14622	Enterobacter	0	0	0	1	0	0	0	0	1
OTU-1463	TM7_genera_incertae_sedis	0	0	0	0	0	0	0	4	4
OTU-1464	Unknown	0	1	0	0	0	0	0	1	2
OTU-14642	Fusobacterium	1	0	0	0	0	0	0	0	1
OTU-14646	Prevotella	1	1	0	0	0	0	0	0	2
OTU-14648	Treponema	1	0	0	0	0	0	0	0	1
OTU-1465	Neisseria	36	24	21	85	9	28	22	21	246
OTU-14659	Capnocytophaga	2	0	0	0	0	0	0	0	2
OTU-1466	Fusobacterium	1	6	0	3	0	0	0	3	13
OTU-14662	Unknown	1	0	0	0	0	0	1	0	2
OTU-14664	Unknown	1	0	0	0	0	0	0	0	1
OTU-14665	Unknown	1	2	0	0	0	0	0	0	3
OTU-1467	Bibersteinia	0	0	0	1	0	0	0	1	2
OTU-14671	Peptostreptococcus	3	0	0	0	0	0	0	0	3
OTU-14672	Unknown	1	0	0	0	0	0	0	0	1
OTU-14688	Prevotella	1	0	0	0	0	1	0	0	2
OTU-1469	Pseudomonas	0	2	0	0	1	3	4	13	23
OTU-14708	Unknown	1	0	0	0	0	0	0	0	1
OTU-1471	Unknown	0	0	0	0	0	0	0	1	1
OTU-14719	Actinobacillus	0	2	0	0	0	0	0	0	2
OTU-14721	Prevotella	0	3	0	0	0	0	0	0	3
OTU-14722	Unknown	0	1	0	0	0	0	0	0	1
OTU-14728	Neisseria	0	2	0	0	0	0	0	0	2
OTU-14736	Actinobacillus	0	3	0	0	0	0	0	0	3
OTU-14739	Unknown	0	1	0	0	0	0	0	0	1
OTU-14744	Unknown	0	1	0	0	0	0	0	0	1
OTU-14747	Neisseria	0	1	0	0	0	0	0	0	1
OTU-14749	Pseudomonas	0	1	0	0	0	0	0	0	1
OTU-1475	Unknown	8	24	0	1	0	2	31	8	74
OTU-14757	Pseudomonas	0	2	0	0	0	0	0	0	2
OTU-14760	Granulicatella	0	2	0	0	0	0	0	0	2
OTU-14767	SR1_genera_incertae_sedis	0	1	0	0	0	0	0	0	1
OTU-1477	Idiomarina	0	0	0	0	0	0	0	4	4
OTU-14771	Prevotella	0	1	0	0	0	0	0	0	1
OTU-14778	Aggregatibacter	0	3	0	0	0	0	0	0	3
OTU-1478	Actinobacillus	8	0	0	0	0	3	11	20	42
OTU-14781	Haemophilus	0	3	0	0	0	0	0	0	3
OTU-14787	Actinobacillus	0	2	0	0	0	0	0	0	2
OTU-1479	Fusobacterium	0	11	0	0	0	0	0	2	13
OTU-14790	Prevotella	0	1	0	0	0	0	0	0	1
OTU-1480	Neisseria	0	3	0	0	4	8	2	4	21
OTU-14807	Actinobacillus	0	1	0	0	0	0	0	0	1
OTU-1481	Aquabacterium	0	0	0	0	0	6	0	1	7
OTU-14810	Aggregatibacter	0	5	0	0	0	0	0	0	5
OTU-14813	Streptococcus	0	1	0	0	0	0	0	0	1
OTU-1482	Kingella	2	0	0	1	0	3	0	3	9
OTU-14820	Fusobacterium	0	1	0	0	0	0	0	0	1
OTU-14831	Parvimonas	0	1	0	0	0	0	0	0	1
OTU-14832	Haemophilus	0	3	0	0	0	0	0	0	3
OTU-14833	Unknown	0	1	0	0	0	0	0	0	1
OTU-1484	Aggregatibacter	1	5	0	0	0	5	6	5	22
OTU-1485	Capnocytophaga	0	0	0	0	2	0	0	1	3
OTU-14852	Unknown	0	0	0	0	0	2	0	0	2
OTU-14858	Pseudoalteromonas	0	0	0	0	0	3	0	0	3
OTU-14859	Actinomyces	0	0	0	0	0	1	0	0	1
OTU-14860	Phenylobacterium	0	0	0	0	0	1	0	0	1
OTU-14865	Prevotella	0	0	0	0	0	2	1	0	3
OTU-14871	Acidovorax	0	0	0	0	0	1	0	0	1
OTU-1488	Neisseria	0	0	0	0	0	0	0	1	1
OTU-14894	Actinomyces	0	0	0	0	0	4	0	0	4
OTU-1490	Neisseria	8	0	0	7	1	2	5	7	30
OTU-14904	Capnocytophaga	0	0	0	0	0	1	0	0	1
OTU-14913	Methylophilus	0	0	0	0	0	1	0	0	1
OTU-14915	Arthrobacter	0	0	0	0	0	3	0	0	3
OTU-1492	Pseudomonas	0	0	0	0	2	9	1	10	22
OTU-14922	Oscillibacter	0	0	0	0	0	1	0	0	1
OTU-14925	Oscillibacter	0	0	0	0	0	1	0	0	1
OTU-14927	Unknown	0	0	0	0	0	1	0	0	1
OTU-1493	Chryseobacterium	596	0	0	0	0	0	0	6	602
OTU-14930	Dietzia	0	0	0	0	0	3	0	0	3
OTU-14933	Micrococcus	0	0	0	0	0	1	0	0	1
OTU-14935	Unknown	0	0	0	0	0	3	0	0	3
OTU-14942	Kytococcus	0	0	0	0	0	2	0	0	2
OTU-14949	Sphingobium	0	0	0	0	0	1	0	0	1
OTU-1495	Brachybacterium	0	0	0	0	1	13	1	5	20
OTU-14960	Unknown	0	0	0	0	0	1	0	0	1
OTU-14966	Oscillibacter	0	0	0	0	0	1	0	0	1
OTU-1497	Bibersteinia	2	4	0	0	0	1	0	2	9
OTU-14972	Lachnospiracea_incertae_sedis	0	0	0	0	0	2	0	0	2
OTU-14977	Thalassomonas	0	0	0	0	0	1	0	0	1
OTU-14978	Unknown	0	0	0	0	0	1	0	0	1
OTU-1498	Prevotella	0	0	0	0	0	5	0	2	7
OTU-14980	Unknown	0	0	0	0	0	1	0	0	1
OTU-14982	Prevotella	0	0	0	0	0	1	0	0	1
OTU-1499	Eikenella	4	1	0	0	2	2	2	1	12
OTU-14995	Capnocytophaga	1	0	0	0	0	2	0	0	3
OTU-15	Enterobacter	3	0	9	31	0	0	0	0	43
OTU-1500	Unknown	0	0	0	0	0	0	0	2	2
OTU-15003	Albidiferax	0	0	0	0	0	1	0	0	1
OTU-15007	Marinobacter	0	0	0	0	0	1	0	0	1
OTU-1501	Unknown	0	0	0	0	0	0	0	1	1
OTU-15012	Haemophilus	0	0	0	0	0	1	0	0	1
OTU-15016	Algoriphagus	0	0	0	0	0	1	0	0	1
OTU-15019	Planomicrobium	0	0	0	0	0	1	0	0	1
OTU-1502	Corynebacterium	0	0	0	1	0	0	0	1	2
OTU-15021	Streptococcus	0	0	0	0	0	1	0	1	2
OTU-15022	Neisseria	0	0	0	0	0	1	0	0	1
OTU-15024	Brachybacterium	0	0	0	0	0	1	0	0	1
OTU-15027	Corynebacterium	0	0	0	0	0	1	0	0	1
OTU-15030	Unknown	0	0	0	0	0	1	0	0	1
OTU-15031	Selenomonas	0	0	0	0	0	1	0	0	1
OTU-15040	Salegentibacter	0	0	0	0	0	1	0	0	1
OTU-1507	Prevotella	0	0	0	0	0	0	0	5	5
OTU-15078	Neisseria	3	0	0	0	0	0	0	0	3
OTU-1508	Unknown	2	328	0	0	0	2	23	2	357
OTU-1509	Streptococcus	0	0	0	0	0	3	0	5	8
OTU-1510	Rahnella	0	0	0	0	2	2	3	7	14
OTU-15101	Capnocytophaga	1	0	0	0	0	0	0	0	1
OTU-15104	Sneathia	2	0	0	0	0	0	0	0	2
OTU-15106	Capnocytophaga	1	0	0	0	0	0	0	0	1
OTU-1511	Capnocytophaga	1	2	0	0	0	5	1	3	12
OTU-15112	Campylobacter	1	0	0	0	0	0	0	0	1
OTU-15120	Unknown	2	0	0	0	0	0	0	0	2
OTU-15121	Porphyromonas	2	0	0	0	0	0	0	0	2
OTU-1513	Neisseria	0	0	0	0	4	0	0	1	5
OTU-1514	Erwinia	0	0	0	0	0	1	4	8	13
OTU-15143	Haemophilus	4	3	0	0	0	1	0	0	8
OTU-15149	Gemella	1	0	0	0	0	0	0	0	1
OTU-1515	Haemophilus	0	0	0	1	0	5	1	9	16
OTU-15151	Prevotella	2	0	0	0	0	0	0	0	2
OTU-15153	Unknown	1	1	0	0	0	0	0	0	2
OTU-15159	Capnocytophaga	1	0	0	0	0	0	0	0	1
OTU-1516	Capnocytophaga	2	1	0	0	0	2	2	3	10
OTU-15161	Corynebacterium	1	0	0	0	0	0	0	0	1
OTU-15164	Unknown	1	0	0	0	0	0	0	0	1
OTU-15165	Porphyromonas	3	0	0	0	0	0	0	0	3
OTU-15167	Cardiobacterium	2	0	0	0	0	0	0	0	2
OTU-1517	Actinobacillus	1	1	0	0	0	0	0	2	4
OTU-15175	Unknown	1	0	0	0	0	0	0	0	1
OTU-15177	Unknown	1	0	0	0	0	0	0	0	1
OTU-1518	Capnocytophaga	2	0	0	0	0	0	0	1	3
OTU-15182	Selenomonas	1	0	0	0	0	0	0	0	1
OTU-15186	Bacteroides	1	0	0	3	0	0	0	0	4
OTU-15189	Actinobacillus	4	0	0	0	0	1	0	0	5
OTU-15196	Aggregatibacter	6	0	0	0	0	0	0	0	6
OTU-1520	Rhodococcus	0	0	0	0	0	0	0	1	1
OTU-1521	Porphyromonas	0	0	0	0	7	17	13	16	53
OTU-15210	Neisseria	1	0	0	0	0	0	0	0	1
OTU-15213	Unknown	1	0	0	0	0	0	0	0	1
OTU-15219	Corynebacterium	1	0	0	0	0	0	0	0	1
OTU-15244	Leptotrichia	1	0	0	0	0	0	0	0	1
OTU-15246	Unknown	1	0	0	0	0	0	0	0	1
OTU-15262	Capnocytophaga	1	0	0	0	0	0	0	0	1
OTU-1527	Haemophilus	0	3	0	0	0	3	0	1	7
OTU-15272	Capnocytophaga	2	1	0	0	0	0	0	0	3
OTU-15283	Leptotrichia	2	2	0	1	0	0	0	0	5
OTU-15295	Unknown	0	0	0	0	0	1	0	0	1
OTU-15296	Vibrio	0	0	0	0	0	1	0	0	1
OTU-15298	Neisseria	0	0	0	0	0	1	0	0	1
OTU-15299	Corynebacterium	0	0	0	0	0	1	0	0	1
OTU-153	Enterobacter	1	0	13	75	0	0	0	0	89
OTU-15303	Unknown	0	0	0	0	0	1	0	0	1
OTU-15304	Lachnospiracea_incertae_sedis	0	0	0	0	0	2	1	1	4
OTU-15306	Microbacterium	0	0	0	0	0	1	0	0	1
OTU-15307	Haemophilus	0	3	0	0	2	1	0	0	6
OTU-15308	Brachybacterium	0	0	0	0	0	1	0	0	1
OTU-15310	Serinicoccus	0	0	0	0	1	2	1	0	4
OTU-1532	Corynebacterium	2	0	1	0	1	13	6	10	33
OTU-15320	Lachnospiracea_incertae_sedis	0	0	0	0	0	1	0	0	1
OTU-15321	Brachybacterium	0	0	0	0	0	2	0	0	2
OTU-15323	Unknown	0	0	0	0	0	1	0	0	1
OTU-15324	Lactococcus	0	0	0	0	0	1	0	0	1
OTU-15328	Unknown	0	0	0	0	0	1	0	0	1
OTU-1533	Corynebacterium	0	0	0	0	0	0	0	1	1
OTU-15336	Unknown	0	0	0	0	0	1	0	0	1
OTU-15346	Acinetobacter	0	0	0	0	0	1	0	0	1
OTU-15347	Streptococcus	0	0	3	0	0	1	0	0	4
OTU-15352	Ornithinicoccus	0	0	0	0	0	1	0	0	1
OTU-15357	Hallella	0	0	0	0	0	1	0	0	1
OTU-15362	Aggregatibacter	0	0	0	0	0	1	0	0	1
OTU-1537	Haemophilus	175	65	0	1	3	4	6	4	258
OTU-15375	Parabacteroides	0	0	0	0	0	1	0	0	1
OTU-15378	Lachnospiracea_incertae_sedis	0	0	0	0	0	1	0	0	1
OTU-15379	Lysobacter	0	0	0	0	0	1	1	0	2
OTU-15381	Curvibacter	0	0	0	0	0	1	2	8	11
OTU-15382	Unknown	0	0	0	0	0	1	0	0	1
OTU-15395	Unknown	0	0	0	1	0	1	0	0	2
OTU-15398	Acinetobacter	0	1	0	0	0	1	0	1	3
OTU-1540	Neisseria	0	0	0	1	5	28	5	18	57
OTU-1544	Abiotrophia	0	0	0	0	1	7	0	4	12
OTU-15440	Citrobacter	0	2	0	1	0	0	0	0	3
OTU-1545	Gemella	0	0	0	0	0	1	0	4	5
OTU-1546	Streptococcus	1	5	2	2	1	1	2	1	15
OTU-15460	Serratia	0	0	0	2	0	0	0	0	2
OTU-1548	Fusobacterium	0	0	0	0	1	1	0	1	3
OTU-15483	TM7_genera_incertae_sedis	0	0	0	1	0	0	1	1	3
OTU-15485	Prevotella	0	0	0	2	0	0	0	0	2
OTU-15491	Streptococcus	0	0	1	2	0	0	0	0	3
OTU-1550	Unknown	0	0	0	0	0	4	1	1	6
OTU-15520	Unknown	0	0	0	1	0	0	0	0	1
OTU-15521	Streptococcus	0	0	0	2	0	0	0	0	2
OTU-15525	Streptococcus	0	0	0	1	0	0	0	0	1
OTU-15527	Streptococcus	1	0	3	1	0	0	0	0	5
OTU-1553	Klebsiella	0	0	22	0	0	0	0	0	22
OTU-15532	Streptococcus	0	0	2	3	0	0	0	0	5
OTU-15535	Gemella	0	0	0	1	0	0	0	0	1
OTU-15547	Enterobacter	0	0	0	1	0	0	0	0	1
OTU-15555	Haemophilus	0	0	0	9	0	0	0	0	9
OTU-15556	Streptococcus	0	1	0	2	0	0	0	0	3
OTU-1556	Enterobacter	0	0	1	1	0	0	0	0	2
OTU-15563	Streptococcus	0	1	0	1	0	0	0	0	2
OTU-15564	Escherichia	0	0	0	1	0	0	0	0	1
OTU-15573	Enterobacter	0	0	0	6	0	0	0	0	6
OTU-15579	Enterobacter	0	0	0	2	0	0	0	0	2
OTU-15583	Streptococcus	0	0	1	2	0	0	0	0	3
OTU-15584	Granulicatella	1	0	0	1	0	0	0	0	2
OTU-15594	Haemophilus	0	0	0	1	0	0	0	0	1
OTU-15596	Prevotella	1	4	0	1	0	0	0	0	6
OTU-15597	Unknown	0	0	0	1	0	0	0	0	1
OTU-156	Rothia	0	0	0	7	0	0	0	0	7
OTU-1560	Enterobacter	1	0	3	1	0	0	0	0	5
OTU-15601	Capnocytophaga	0	0	0	1	0	0	0	0	1
OTU-15604	Prevotella	0	0	0	1	0	0	0	0	1
OTU-15607	Streptococcus	0	0	0	4	0	0	0	0	4
OTU-1561	Escherichia	3	0	2	2	0	0	0	0	7
OTU-15617	Aggregatibacter	0	0	0	1	0	0	0	0	1
OTU-15618	Neisseria	0	0	0	1	0	0	0	0	1
OTU-15619	Aggregatibacter	0	0	0	2	0	0	0	0	2
OTU-1562	Streptococcus	0	0	2	1	0	0	0	0	3
OTU-15620	Unknown	0	0	0	1	0	1	0	1	3
OTU-15628	Porphyromonas	0	0	0	1	0	0	0	0	1
OTU-15632	Streptococcus	0	1	0	1	0	0	0	0	2
OTU-15641	Neisseria	0	1	0	1	0	0	0	0	2
OTU-15646	Neisseria	0	0	0	3	0	0	0	0	3
OTU-1565	Serratia	0	0	46	18	0	0	0	0	64
OTU-15658	Neisseria	0	0	0	2	0	0	0	0	2
OTU-1566	Klebsiella	1	0	9	1	0	0	0	0	11
OTU-15679	Citrobacter	0	0	0	1	0	0	0	0	1
OTU-1571	Klebsiella	2	2	7	0	0	0	0	0	11
OTU-15716	Escherichia	0	0	0	1	0	0	0	0	1
OTU-15720	Fusobacterium	0	11	0	0	0	0	0	0	11
OTU-15740	Porphyromonas	0	2	0	0	0	0	0	0	2
OTU-15744	Unknown	0	2	0	0	0	0	0	0	2
OTU-15747	Unknown	0	1	0	0	0	0	0	0	1
OTU-15754	Porphyromonas	1	4	0	0	0	0	0	0	5
OTU-15757	Gemella	0	1	0	0	0	0	0	0	1
OTU-15759	Granulicatella	0	5	0	0	0	0	0	0	5
OTU-1576	Enterobacter	1	1	7	15	0	0	0	0	24
OTU-15768	Unknown	0	2	0	0	0	0	0	0	2
OTU-15769	Fusobacterium	0	1	0	0	0	0	0	1	2
OTU-15773	Methyloversatilis	0	1	0	0	0	0	0	0	1
OTU-15785	Porphyromonas	0	4	0	0	0	0	0	0	4
OTU-1579	Enterobacter	2	3	3	0	0	0	0	0	8
OTU-15799	Porphyromonas	0	2	0	0	0	0	0	0	2
OTU-15806	Parvimonas	0	1	0	0	0	0	0	0	1
OTU-15809	Campylobacter	0	2	0	0	0	0	0	0	2
OTU-1581	Enterobacter	1	0	1	4	0	0	0	0	6
OTU-15818	Fusobacterium	0	2	0	0	0	0	0	0	2
OTU-1582	Streptococcus	0	1	1	0	0	0	0	0	2
OTU-15820	Unknown	0	1	0	0	0	0	0	0	1
OTU-15828	Actinobacillus	0	1	0	0	0	0	0	0	1
OTU-15832	Aggregatibacter	0	7	0	0	0	0	0	0	7
OTU-15834	Gemella	0	1	0	0	0	0	0	0	1
OTU-1584	Gemella	6	3	1	0	0	0	2	0	12
OTU-15840	Porphyromonas	0	1	0	0	0	0	0	0	1
OTU-15842	Streptococcus	0	2	0	0	0	0	0	0	2
OTU-1586	Enterobacter	2	2	22	1	0	0	0	0	27
OTU-15860	Porphyromonas	0	2	0	0	0	0	0	0	2
OTU-15861	Porphyromonas	0	2	0	0	0	0	0	0	2
OTU-15865	Fusobacterium	0	1	0	0	0	0	0	0	1
OTU-15866	Porphyromonas	0	1	0	0	0	0	0	0	1
OTU-15876	Capnocytophaga	0	0	0	0	0	0	0	1	1
OTU-15880	Unknown	0	0	0	0	0	0	0	1	1
OTU-15881	Unknown	0	0	0	0	0	0	0	1	1
OTU-15884	Alcanivorax	0	0	0	0	0	0	0	1	1
OTU-15887	Methylobacterium	0	0	0	0	0	0	0	1	1
OTU-15889	Janibacter	0	0	0	0	0	0	0	1	1
OTU-15896	Soonwooa	0	0	0	0	0	0	0	1	1
OTU-15897	Neisseria	0	0	0	0	1	0	0	1	2
OTU-15899	Promicromonospora	0	0	0	0	0	0	0	1	1
OTU-159	Enterobacter	1	4	12	39	0	0	0	0	56
OTU-15905	Chryseobacterium	0	0	0	0	0	0	0	2	2
OTU-15911	Streptococcus	0	0	0	0	0	0	0	1	1
OTU-15916	Capnocytophaga	0	0	0	0	0	0	0	1	1
OTU-1593	Streptococcus	0	0	2	0	0	0	0	0	2
OTU-15931	Rothia	0	0	0	1	0	0	0	1	2
OTU-15939	Actinomyces	0	0	0	0	0	0	0	1	1
OTU-15944	Capnocytophaga	0	0	0	0	0	0	0	1	1
OTU-15948	Deinococcus	0	0	0	0	0	0	0	1	1
OTU-15950	Veillonella	0	1	0	0	0	0	0	0	1
OTU-15968	Aggregatibacter	0	2	0	0	0	0	0	0	2
OTU-1597	Streptococcus	1	1	4	11	0	0	0	0	17
OTU-15977	Haemophilus	0	8	0	0	0	0	0	0	8
OTU-15979	Haemophilus	0	4	0	0	0	1	0	0	5
OTU-16	Prevotella	5	35	0	38	0	0	32	2	112
OTU-16002	Actinobacillus	0	5	0	0	0	0	0	0	5
OTU-1601	Kluyvera	0	0	8	0	0	0	0	0	8
OTU-16024	Neisseria	0	2	0	0	0	0	0	0	2
OTU-16025	Porphyromonas	0	5	0	0	0	0	0	0	5
OTU-16030	Streptococcus	0	1	0	0	0	0	0	0	1
OTU-16062	Prevotella	0	1	0	0	0	0	0	0	1
OTU-16067	Porphyromonas	0	1	0	0	0	0	0	0	1
OTU-16090	Neisseria	0	2	0	0	0	0	0	0	2
OTU-16092	Actinobacillus	0	2	0	0	0	0	0	0	2
OTU-16096	Unknown	0	2	0	0	0	0	0	0	2
OTU-16098	Unknown	0	1	0	0	0	0	0	0	1
OTU-16099	Fusobacterium	0	2	0	0	0	0	0	0	2
OTU-1610	Kluyvera	0	1	8	0	0	0	0	0	9
OTU-16103	Actinobacillus	0	1	0	0	0	0	0	0	1
OTU-16104	Porphyromonas	0	1	0	0	0	0	0	0	1
OTU-16107	Prevotella	0	8	0	0	0	0	3	0	11
OTU-16108	Unknown	0	1	0	0	0	0	0	0	1
OTU-16112	Unknown	0	1	0	0	0	0	0	0	1
OTU-16114	Bulleidia	1	1	0	0	0	0	0	0	2
OTU-16115	Streptococcus	0	2	0	0	0	0	0	0	2
OTU-16118	Unknown	0	3	0	0	0	0	0	0	3
OTU-16119	Neisseria	0	4	0	0	0	0	0	1	5
OTU-16122	Unknown	0	2	0	0	0	0	0	0	2
OTU-16126	Granulicatella	0	3	0	0	0	0	0	0	3
OTU-16129	Aggregatibacter	0	2	0	0	0	0	0	0	2
OTU-16132	Unknown	0	1	0	0	0	0	0	0	1
OTU-16137	Unknown	0	1	0	0	0	0	0	0	1
OTU-16138	Actinobacillus	0	6	0	0	0	0	0	0	6
OTU-16168	Prevotella	0	1	0	0	0	0	1	0	2
OTU-16169	Granulicatella	0	2	0	0	0	0	0	0	2
OTU-1617	Atopobium	0	0	2	0	0	0	0	0	2
OTU-16197	Porphyromonas	0	1	0	0	0	0	0	0	1
OTU-16198	Haemophilus	0	2	0	0	0	0	0	0	2
OTU-162	Streptococcus	1	0	15	36	0	0	0	0	52
OTU-16208	Neisseria	0	2	0	0	0	0	0	0	2
OTU-1621	Streptococcus	0	0	2	4	1	0	0	0	7
OTU-16211	Unknown	0	1	0	0	0	0	0	0	1
OTU-16213	Fusobacterium	0	3	0	0	0	0	0	0	3
OTU-16220	Prevotella	0	1	0	0	0	0	0	0	1
OTU-16225	Porphyromonas	0	2	0	0	0	0	0	0	2
OTU-16238	Leptotrichia	0	1	0	0	0	0	0	1	2
OTU-1624	Kluyvera	0	0	2	0	0	0	0	0	2
OTU-16246	Unknown	1	1	0	0	0	0	0	0	2
OTU-1625	Streptococcus	0	0	1	0	0	7	1	2	11
OTU-1626	Escherichia	0	0	2	2	0	0	0	0	4
OTU-16274	Enterobacter	0	0	0	2	0	0	0	0	2
OTU-16285	Streptococcus	0	0	0	2	0	0	0	0	2
OTU-163	Enterobacter	0	0	0	5	0	0	0	0	5
OTU-16309	Unknown	0	0	0	1	0	0	0	0	1
OTU-1631	Kluyvera	0	1	10	0	0	0	0	0	11
OTU-16319	Achromobacter	0	0	0	1	0	0	0	0	1
OTU-16327	Aggregatibacter	0	2	0	0	0	0	0	0	2
OTU-1633	Granulicatella	0	0	1	1	0	0	0	0	2
OTU-16333	Veillonella	0	1	0	0	0	0	0	0	1
OTU-16335	Leptotrichia	0	1	0	0	0	0	0	0	1
OTU-16341	Fusobacterium	0	2	0	0	0	0	0	0	2
OTU-16342	Aggregatibacter	0	2	0	0	0	0	0	0	2
OTU-16346	Neisseria	0	2	0	0	0	0	0	0	2
OTU-16347	Unknown	0	2	0	0	0	0	0	0	2
OTU-16354	Fusobacterium	0	6	0	0	0	0	0	0	6
OTU-1636	Streptococcus	0	0	1	2	0	0	0	0	3
OTU-16360	Aggregatibacter	0	1	0	0	0	0	0	0	1
OTU-16367	Olsenella	0	1	0	0	0	0	0	0	1
OTU-1637	Streptococcus	0	14	1	5	0	0	2	0	22
OTU-16372	Streptococcus	0	2	0	0	0	0	0	0	2
OTU-16386	Haemophilus	0	1	0	0	0	0	0	0	1
OTU-16388	Fusobacterium	0	1	0	0	0	0	0	0	1
OTU-16397	Streptobacillus	0	6	0	0	0	0	0	0	6
OTU-164	Enterobacter	0	0	2	4	0	0	0	0	6
OTU-16401	Fusobacterium	0	4	0	0	0	0	0	0	4
OTU-16406	Streptobacillus	0	4	0	0	0	0	0	0	4
OTU-1641	Streptococcus	0	1	1	2	0	0	0	0	4
OTU-16416	Staphylococcus	0	1	0	0	0	0	1	0	2
OTU-16421	Streptobacillus	0	2	0	0	0	0	0	0	2
OTU-16424	Unknown	0	3	0	0	0	0	0	0	3
OTU-16427	Fusobacterium	0	2	0	0	0	0	0	0	2
OTU-1643	Gemella	4	0	1	1	0	1	0	0	7
OTU-16434	Unknown	0	3	0	0	0	0	0	0	3
OTU-16446	Prevotella	0	1	0	0	0	0	0	0	1
OTU-16447	Unknown	0	1	0	0	0	0	0	0	1
OTU-16452	Unknown	0	1	0	0	0	0	0	0	1
OTU-16456	Streptobacillus	0	8	0	0	0	0	0	0	8
OTU-16458	Streptobacillus	0	5	0	0	0	0	0	0	5
OTU-16461	Streptococcus	0	1	0	0	0	0	0	0	1
OTU-16462	Streptobacillus	0	4	0	0	0	0	0	0	4
OTU-16469	Haemophilus	0	1	0	0	0	0	0	0	1
OTU-1647	Streptococcus	3	0	15	17	0	0	0	0	35
OTU-16472	Enterobacter	0	1	0	1	0	0	0	0	2
OTU-16482	Unknown	0	1	0	0	0	0	0	0	1
OTU-1651	Streptococcus	0	1	1	0	0	0	0	0	2
OTU-1652	Granulicatella	0	0	1	1	0	0	0	0	2
OTU-16522	Klebsiella	0	0	1	0	0	0	0	0	1
OTU-16523	Providencia	0	0	1	0	0	0	0	0	1
OTU-1653	Kluyvera	0	0	1	0	1	0	0	0	2
OTU-1654	Streptococcus	0	0	2	3	0	0	0	0	5
OTU-16540	Klebsiella	0	0	1	0	0	0	0	0	1
OTU-16548	Unknown	0	0	1	0	0	0	0	0	1
OTU-16572	Streptococcus	0	0	1	1	0	0	0	0	2
OTU-16584	Streptococcus	0	0	1	0	0	0	0	0	1
OTU-16585	Haemophilus	0	0	1	0	0	0	0	0	1
OTU-16590	Unknown	1	0	0	0	0	0	0	0	1
OTU-16601	Prevotella	1	0	0	0	0	0	0	0	1
OTU-16605	Bibersteinia	1	1	0	0	0	0	0	0	2
OTU-16620	Gemella	1	0	0	0	0	0	0	0	1
OTU-1663	Citrobacter	2	0	1	0	0	0	0	0	3
OTU-16638	Porphyromonas	1	0	0	0	0	0	0	0	1
OTU-16650	Actinobacillus	3	0	0	0	0	0	0	2	5
OTU-1666	Streptococcus	0	0	4	5	0	0	0	0	9
OTU-16667	Streptobacillus	1	0	0	0	0	0	0	0	1
OTU-16674	Abiotrophia	0	0	0	0	0	0	0	1	1
OTU-16675	Porphyromonas	0	0	0	0	0	0	0	2	2
OTU-16680	Unknown	0	0	0	0	0	0	0	1	1
OTU-16683	Olsenella	0	0	0	0	1	0	0	1	2
OTU-16688	Lachnospiracea_incertae_sedis	0	0	0	0	0	0	0	1	1
OTU-16689	Streptococcus	0	0	0	0	0	0	0	1	1
OTU-16690	Acinetobacter	0	0	0	0	0	0	0	1	1
OTU-16693	Unknown	0	0	0	0	0	0	0	1	1
OTU-16696	Actinobacillus	0	2	0	0	0	0	1	1	4
OTU-16703	Corynebacterium	0	0	0	0	0	0	0	1	1
OTU-16710	Rhizobium	0	0	0	0	0	0	0	1	1
OTU-16725	Kocuria	0	0	0	0	0	0	0	1	1
OTU-16733	Pseudomonas	0	0	0	0	0	0	0	1	1
OTU-16744	Kocuria	0	0	0	0	0	0	0	1	1
OTU-16745	Corynebacterium	0	0	0	0	0	0	0	1	1
OTU-16748	Prevotella	0	0	0	0	0	0	0	1	1
OTU-16757	Capnocytophaga	0	0	0	0	0	0	0	1	1
OTU-1676	Streptococcus	0	0	1	2	0	1	0	0	4
OTU-16768	Phycicoccus	0	0	0	0	0	0	0	1	1
OTU-16773	Leptotrichia	0	1	0	0	0	0	0	1	2
OTU-16779	Prevotella	0	1	0	0	0	0	0	1	2
OTU-1678	Granulicatella	2	0	1	0	0	0	0	0	3
OTU-16781	Aquifex	0	0	0	0	0	0	0	1	1
OTU-16782	Neisseria	0	0	0	0	0	0	0	1	1
OTU-16786	Kocuria	0	0	0	0	0	0	1	1	2
OTU-16787	Streptococcus	0	0	0	0	0	0	0	1	1
OTU-16789	Streptococcus	0	1	0	0	0	0	0	1	2
OTU-16799	Campylobacter	0	0	0	0	0	0	2	1	3
OTU-16800	Neisseria	0	0	0	0	0	0	0	1	1
OTU-16803	Unknown	0	2	0	0	0	0	0	0	2
OTU-16806	Unknown	0	1	0	0	0	0	0	0	1
OTU-16808	Porphyromonas	0	4	0	0	0	0	0	0	4
OTU-16809	Porphyromonas	0	1	0	0	0	0	0	0	1
OTU-1681	Kluyvera	0	0	1	1	0	0	0	0	2
OTU-16815	Unknown	0	2	0	0	0	0	0	0	2
OTU-16819	Unknown	0	4	0	0	0	0	0	0	4
OTU-16821	Unknown	0	1	0	0	0	0	0	0	1
OTU-16828	Unknown	0	1	0	0	0	0	0	0	1
OTU-16829	Unknown	0	1	0	0	0	0	0	0	1
OTU-16832	Unknown	0	1	0	0	0	0	0	0	1
OTU-1684	Streptococcus	0	0	7	7	0	0	0	0	14
OTU-16856	Ottowia	0	1	0	0	0	0	0	0	1
OTU-1686	Streptococcus	1	0	1	2	1	0	0	0	5
OTU-1687	Solobacterium	0	2	2	2	0	1	0	0	7
OTU-16877	Actinobacillus	0	2	0	0	0	0	0	0	2
OTU-16880	Streptococcus	0	1	0	0	1	0	1	0	3
OTU-16881	Unknown	0	2	0	0	0	0	0	0	2
OTU-16884	Unknown	0	1	0	0	0	0	0	0	1
OTU-16885	Unknown	0	1	0	0	5	0	0	0	6
OTU-1689	Leptotrichia	1	0	1	0	0	0	0	0	2
OTU-16894	Neisseria	0	3	0	0	0	0	0	0	3
OTU-16905	Streptococcus	0	1	0	1	0	0	0	0	2
OTU-1691	Streptococcus	0	1	2	27	0	0	0	0	30
OTU-16910	Neisseria	0	2	0	0	0	0	0	0	2
OTU-16918	Actinobacillus	0	2	0	0	0	0	0	0	2
OTU-16923	Haemophilus	0	4	0	0	0	0	0	0	4
OTU-16930	Leptotrichia	0	1	0	0	0	0	0	0	1
OTU-16931	Leptotrichia	0	1	0	0	0	0	0	0	1
OTU-16935	Neisseria	0	2	0	0	0	0	0	0	2
OTU-16945	Unknown	0	2	0	0	0	0	0	0	2
OTU-16950	Fusobacterium	0	1	0	0	0	0	0	0	1
OTU-16954	Unknown	0	1	0	0	0	0	0	0	1
OTU-16959	Unknown	0	1	0	0	0	0	0	0	1
OTU-16971	Fusobacterium	0	2	0	0	0	0	0	0	2
OTU-16986	Actinobacillus	0	1	0	0	0	0	0	0	1
OTU-16993	Porphyromonas	0	2	0	0	0	0	0	0	2
OTU-17	Enterobacter	3	1	7	18	0	0	0	0	29
OTU-17004	Granulicatella	0	1	0	0	0	0	0	0	1
OTU-17007	Unknown	0	1	0	0	0	0	0	0	1
OTU-17022	Fusobacterium	0	3	0	0	0	0	0	0	3
OTU-1703	Fusobacterium	0	18	1	0	0	0	0	0	19
OTU-17031	Neisseria	0	1	0	0	0	0	0	0	1
OTU-17038	Actinobacillus	0	1	0	0	0	0	0	0	1
OTU-17060	Unknown	0	1	0	0	0	0	0	0	1
OTU-17079	Fusobacterium	0	1	0	1	0	0	0	0	2
OTU-17088	Aggregatibacter	0	2	0	0	0	0	0	0	2
OTU-17116	Unknown	0	0	0	1	0	0	0	0	1
OTU-17131	Unknown	0	0	0	1	0	0	0	0	1
OTU-17136	Haemophilus	0	0	0	2	0	0	0	0	2
OTU-17137	Corynebacterium	0	0	0	2	0	0	1	0	3
OTU-17139	Tannerella	0	0	0	1	0	0	0	0	1
OTU-1714	Morganella	3	0	0	0	0	0	0	0	3
OTU-17150	Unknown	0	0	0	1	0	0	0	0	1
OTU-17154	Streptococcus	0	0	0	1	0	0	0	0	1
OTU-17158	Unknown	0	1	0	3	0	0	0	0	4
OTU-17164	Porphyromonas	0	0	0	1	0	0	0	0	1
OTU-17167	Prevotella	0	0	0	1	0	0	0	0	1
OTU-17169	Aggregatibacter	0	0	0	2	0	0	0	0	2
OTU-17174	Porphyromonas	0	0	0	3	0	0	0	0	3
OTU-17175	Aggregatibacter	0	0	0	2	1	0	0	0	3
OTU-17177	Porphyromonas	0	3	0	1	0	0	0	0	4
OTU-17184	Enterobacter	0	1	0	1	0	0	0	0	2
OTU-17195	Unknown	0	0	0	1	0	0	0	0	1
OTU-17200	Aggregatibacter	0	0	0	1	0	0	0	0	1
OTU-17201	Streptococcus	0	0	0	1	0	0	0	0	1
OTU-17205	Unknown	0	0	0	1	0	0	0	0	1
OTU-17218	Haemophilus	0	0	0	4	0	0	0	0	4
OTU-1723	Unknown	1	0	0	0	0	0	0	0	1
OTU-17236	Unknown	0	0	0	1	0	0	0	0	1
OTU-1724	Morganella	2	0	0	0	0	0	0	0	2
OTU-17247	Unknown	0	1	0	0	0	0	0	0	1
OTU-1726	Porphyromonas	7	60	0	2	0	0	20	0	89
OTU-17260	Granulicatella	0	1	0	0	0	0	0	0	1
OTU-1727	Pasteurella	4	7	0	0	0	0	0	0	11
OTU-17282	TM7_genera_incertae_sedis	0	1	0	0	0	0	0	0	1
OTU-17283	Porphyromonas	1	2	0	0	0	0	0	0	3
OTU-17286	Neisseria	0	1	0	0	0	0	0	0	1
OTU-17298	Granulicatella	0	2	0	0	0	0	0	0	2
OTU-173	Enterobacter	1	0	17	30	0	0	0	0	48
OTU-1730	Enterobacter	2	0	0	4	0	0	0	0	6
OTU-17305	Bibersteinia	0	2	0	0	0	0	0	0	2
OTU-17323	Aggregatibacter	0	1	0	0	0	0	0	0	1
OTU-17330	Haemophilus	0	2	0	0	0	0	0	0	2
OTU-17337	Streptococcus	0	1	0	0	1	1	0	0	3
OTU-17348	Neisseria	0	3	0	0	0	0	0	0	3
OTU-17350	Porphyromonas	0	3	0	0	0	0	0	0	3
OTU-17352	Unknown	0	1	0	0	0	0	0	0	1
OTU-17366	Porphyromonas	0	3	0	0	0	0	0	0	3
OTU-1737	Morganella	1	0	0	0	0	0	0	0	1
OTU-17377	Neisseria	0	1	0	1	0	0	0	0	2
OTU-17386	Haemophilus	0	4	0	0	0	0	0	0	4
OTU-17388	Actinobacillus	0	2	0	0	0	0	0	0	2
OTU-17395	Enterobacter	0	0	0	2	0	0	0	0	2
OTU-1742	Porphyromonas	1	3	0	0	0	0	0	0	4
OTU-17429	Leptotrichia	0	0	0	2	0	0	0	0	2
OTU-17459	Haemophilus	0	1	0	0	0	0	0	0	1
OTU-17467	Porphyromonas	0	5	0	0	0	0	0	0	5
OTU-17476	Unknown	0	2	0	0	0	0	0	0	2
OTU-17484	Haemophilus	0	5	0	0	0	0	0	0	5
OTU-17493	Unknown	0	1	0	0	0	0	0	0	1
OTU-1750	Morganella	1	0	0	0	0	0	0	0	1
OTU-17525	TM7_genera_incertae_sedis	0	1	0	0	0	0	0	0	1
OTU-17529	Haemophilus	0	1	0	0	0	0	0	0	1
OTU-17530	Haemophilus	0	4	0	0	0	0	0	0	4
OTU-17540	Unknown	0	1	0	0	0	0	0	0	1
OTU-1755	Aggregatibacter	5	0	0	0	0	0	0	0	5
OTU-17552	Rothia	0	1	0	0	0	0	0	0	1
OTU-17555	Porphyromonas	0	2	0	0	0	0	0	0	2
OTU-1756	Morganella	5	0	1	0	0	0	0	0	6
OTU-17566	Porphyromonas	1	1	0	0	0	0	0	0	2
OTU-17567	Porphyromonas	0	2	0	0	0	0	0	0	2
OTU-17574	Fusobacterium	0	1	0	0	0	0	0	0	1
OTU-1758	Actinobacillus	34	0	0	0	0	0	0	0	34
OTU-17586	Unknown	0	1	0	0	0	0	0	0	1
OTU-17598	Unknown	0	1	0	0	0	0	0	0	1
OTU-176	Citrobacter	0	0	0	2	0	0	0	0	2
OTU-17602	Leptotrichia	0	1	0	0	0	0	0	0	1
OTU-17617	Haemophilus	0	2	0	0	0	0	0	0	2
OTU-17620	Klebsiella	0	1	1	0	0	0	0	0	2
OTU-17634	Klebsiella	0	1	0	0	0	0	0	0	1
OTU-17636	Raoultella	0	1	0	0	0	0	0	0	1
OTU-17647	Enterobacter	0	1	0	0	0	0	0	0	1
OTU-1765	Unknown	1	0	0	0	0	0	0	0	1
OTU-17659	Enterobacter	1	1	0	0	0	0	0	0	2
OTU-17665	Unknown	0	1	0	0	0	0	0	0	1
OTU-17666	Enterobacter	0	1	0	2	0	0	0	0	3
OTU-1767	Haemophilus	6	0	0	0	0	0	0	0	6
OTU-1769	Unknown	1	0	1	0	0	0	0	0	2
OTU-17698	Klebsiella	1	2	0	0	0	0	0	0	3
OTU-17707	Klebsiella	2	1	0	0	0	0	0	0	3
OTU-17733	TM7_genera_incertae_sedis	0	1	0	0	0	0	0	0	1
OTU-17741	Porphyromonas	0	1	0	0	0	0	0	0	1
OTU-17752	Prevotella	0	1	0	0	0	0	0	0	1
OTU-17755	Prevotella	0	1	0	0	0	0	0	0	1
OTU-17768	Porphyromonas	0	5	0	0	0	0	0	0	5
OTU-17782	Streptococcus	0	2	0	0	0	0	0	0	2
OTU-17788	Veillonella	0	2	0	0	0	0	0	0	2
OTU-17803	Porphyromonas	0	1	0	0	0	0	0	0	1
OTU-17815	Unknown	0	1	0	0	0	0	0	0	1
OTU-1782	Citrobacter	1	0	0	1	0	0	0	0	2
OTU-17824	Porphyromonas	0	1	0	0	0	0	0	0	1
OTU-17825	Streptococcus	0	3	0	0	0	0	0	0	3
OTU-17836	Streptococcus	0	1	0	1	0	0	0	0	2
OTU-17839	Porphyromonas	0	1	0	0	0	0	0	0	1
OTU-1784	Escherichia	4	1	0	8	0	0	0	0	13
OTU-17841	Streptococcus	0	2	0	0	0	0	0	0	2
OTU-17842	Unknown	0	1	0	0	0	0	0	0	1
OTU-17847	Prevotella	0	1	0	1	0	0	0	0	2
OTU-17849	Unknown	0	1	0	0	0	0	0	0	1
OTU-1785	Porphyromonas	1	0	0	0	0	0	0	0	1
OTU-17856	Prevotella	0	1	0	0	0	0	0	0	1
OTU-17858	Haemophilus	0	1	0	0	0	0	0	0	1
OTU-17863	Prevotella	0	2	0	0	0	0	0	0	2
OTU-17864	Gemella	0	1	0	0	0	0	0	0	1
OTU-17866	Porphyromonas	0	1	0	0	0	0	0	0	1
OTU-17871	Prevotella	0	0	0	1	0	0	0	0	1
OTU-17876	Tannerella	0	4	0	2	0	0	0	0	6
OTU-17881	Buttiauxella	0	0	0	1	0	0	0	0	1
OTU-17884	Prevotella	0	0	0	1	0	0	0	0	1
OTU-17889	Neisseria	0	0	0	2	0	0	0	0	2
OTU-17902	Porphyromonas	1	0	0	1	0	0	0	0	2
OTU-17929	Streptococcus	0	0	0	2	0	0	0	0	2
OTU-1793	Salmonella	2	0	0	0	0	0	0	0	2
OTU-17938	Porphyromonas	0	0	0	1	0	0	0	0	1
OTU-17940	Prevotella	0	0	0	1	0	0	0	0	1
OTU-17955	Streptococcus	0	0	0	1	0	0	0	0	1
OTU-17962	Streptococcus	0	0	0	3	0	0	0	0	3
OTU-1797	Haemophilus	0	18	0	0	0	0	0	0	18
OTU-17970	Streptococcus	0	0	0	1	0	0	0	0	1
OTU-1798	Haemophilus	0	61	0	0	0	2	0	0	63
OTU-17983	Neisseria	0	0	0	1	0	0	0	0	1
OTU-17986	Capnocytophaga	0	0	0	1	0	0	0	0	1
OTU-17987	Streptococcus	0	1	0	2	0	0	0	0	3
OTU-17991	Unknown	0	0	0	1	0	0	0	0	1
OTU-1801	Porphyromonas	0	4	0	0	0	0	0	0	4
OTU-18026	Unknown	0	0	0	1	0	0	0	0	1
OTU-18029	Buttiauxella	0	0	0	3	0	0	0	0	3
OTU-1803	Pasteurella	0	8	0	0	0	0	0	0	8
OTU-18030	Escherichia	0	0	0	2	0	0	0	0	2
OTU-1805	Porphyromonas	0	63	0	0	0	0	0	0	63
OTU-1806	Granulicatella	1	1	0	0	0	0	0	0	2
OTU-18065	Actinomyces	0	0	0	3	0	0	0	0	3
OTU-1807	Haemophilus	0	42	0	0	0	1	0	0	43
OTU-18078	Porphyromonas	0	2	0	0	0	0	0	0	2
OTU-18091	Unknown	0	1	0	0	0	0	0	0	1
OTU-18093	Porphyromonas	0	2	0	0	0	0	0	0	2
OTU-181	Escherichia	4	1	3	31	0	0	0	0	39
OTU-18102	Unknown	0	1	0	0	0	0	0	0	1
OTU-18109	Fusobacterium	0	2	0	0	0	0	0	0	2
OTU-1811	Porphyromonas	8	62	2	36	0	6	1	1	116
OTU-18118	Haemophilus	0	1	0	0	0	0	0	0	1
OTU-18120	Gemella	0	2	0	0	0	0	0	0	2
OTU-18121	Veillonella	0	1	0	0	0	0	0	0	1
OTU-18135	Fusobacterium	0	2	0	0	0	0	0	0	2
OTU-1815	Porphyromonas	0	6	0	0	0	0	0	0	6
OTU-18152	Haemophilus	1	1	0	0	0	0	0	0	2
OTU-18154	Gemella	0	1	0	0	0	0	0	0	1
OTU-18164	Fusobacterium	0	1	0	0	0	0	0	0	1
OTU-1817	Fusobacterium	0	6	0	0	0	0	0	0	6
OTU-18170	Leptotrichia	0	5	0	0	0	0	0	0	5
OTU-18171	Leptotrichia	0	2	0	0	0	1	0	0	3
OTU-18173	Fusobacterium	0	1	0	0	0	0	0	0	1
OTU-18176	Capnocytophaga	0	1	0	0	0	0	0	0	1
OTU-18177	Capnocytophaga	0	1	0	0	0	0	0	0	1
OTU-18178	Fusobacterium	0	1	0	0	0	0	0	0	1
OTU-1818	Neisseria	0	168	0	0	0	0	0	0	168
OTU-18180	Leptotrichia	0	4	0	0	0	0	0	0	4
OTU-18181	Fusobacterium	0	8	0	0	0	0	0	0	8
OTU-18187	Chryseobacterium	0	2	0	0	0	0	0	0	2
OTU-18190	Granulicatella	0	1	0	0	0	0	0	0	1
OTU-18194	Neisseria	0	2	0	0	0	0	0	1	3
OTU-18197	Porphyromonas	0	5	0	0	0	0	0	0	5
OTU-18199	Fusobacterium	0	1	0	0	0	0	0	0	1
OTU-18203	Haemophilus	0	1	0	0	0	0	0	0	1
OTU-1821	Neisseria	0	2	0	2	0	2	0	0	6
OTU-18214	Prevotella	1	1	0	0	0	0	0	0	2
OTU-18215	Unknown	0	1	0	0	4	0	0	0	5
OTU-1822	Actinobacillus	0	3	0	0	0	0	0	0	3
OTU-18230	Neisseria	0	4	0	0	0	0	0	0	4
OTU-1824	Aggregatibacter	0	4	0	0	0	0	0	0	4
OTU-18241	Atopobium	0	0	1	1	0	0	0	0	2
OTU-1825	Neisseria	0	2	0	1	0	0	0	0	3
OTU-18255	Actinomyces	0	0	1	0	0	0	0	0	1
OTU-18258	Porphyromonas	0	0	0	1	0	0	0	0	1
OTU-18259	Streptococcus	0	0	0	1	0	0	0	0	1
OTU-18261	Fusobacterium	0	0	0	2	0	0	0	0	2
OTU-18264	Haemophilus	0	0	0	1	0	0	0	0	1
OTU-1827	Haemophilus	0	3	0	0	0	0	0	0	3
OTU-18287	Fusobacterium	0	1	0	2	0	0	0	0	3
OTU-183	Escherichia	11	5	10	148	0	0	0	0	174
OTU-1830	Capnocytophaga	0	8	0	0	0	0	0	0	8
OTU-18306	Streptococcus	0	0	1	3	0	0	0	0	4
OTU-18309	Fusobacterium	0	0	0	2	0	0	0	0	2
OTU-1831	Actinobacillus	0	14	0	0	1	2	1	0	18
OTU-18310	Streptococcus	0	0	0	2	0	0	0	0	2
OTU-18311	Porphyromonas	0	0	0	1	0	0	0	0	1
OTU-18316	Streptococcus	0	0	0	1	0	0	0	0	1
OTU-1832	Haemophilus	8	15	0	0	0	0	0	0	23
OTU-18322	Prevotella	0	0	0	2	0	0	0	0	2
OTU-1833	Haemophilus	0	13	0	0	0	0	0	0	13
OTU-18332	Streptococcus	0	0	0	2	0	0	0	0	2
OTU-18335	Fusobacterium	0	0	0	2	0	0	0	0	2
OTU-18339	Haemophilus	0	0	0	1	0	0	0	0	1
OTU-1834	Streptococcus	0	11	0	0	2	2	0	0	15
OTU-18342	Unknown	0	0	0	2	0	0	0	0	2
OTU-18349	Streptococcus	1	0	0	1	0	0	0	0	2
OTU-18350	Unknown	0	0	0	1	0	0	0	0	1
OTU-18354	Prevotella	0	0	0	1	0	0	0	0	1
OTU-18367	Streptococcus	0	0	2	1	0	0	0	0	3
OTU-1837	Haemophilus	0	20	0	0	0	1	0	0	21
OTU-1838	Porphyromonas	5	13	0	0	0	0	0	0	18
OTU-18385	Neisseria	0	0	0	1	0	0	0	0	1
OTU-1839	Porphyromonas	8	14	0	0	0	0	3	0	25
OTU-18393	Unknown	0	0	0	1	0	0	0	0	1
OTU-18401	Enterobacter	0	0	1	1	0	0	0	0	2
OTU-1841	Porphyromonas	0	3	0	0	0	0	0	0	3
OTU-1844	Actinobacillus	0	9	0	0	0	0	0	0	9
OTU-18449	Fusobacterium	0	1	0	0	0	0	0	0	1
OTU-1845	Haemophilus	0	14	0	0	0	0	0	0	14
OTU-18450	Sneathia	0	7	0	0	0	0	0	0	7
OTU-18451	Aggregatibacter	0	1	0	0	0	0	0	0	1
OTU-1846	Streptococcus	0	4	0	0	0	0	0	0	4
OTU-18462	Porphyromonas	0	1	0	0	0	0	0	0	1
OTU-18465	Porphyromonas	0	5	0	0	0	0	0	0	5
OTU-1847	Haemophilus	0	3	0	0	0	0	0	0	3
OTU-18474	Unknown	0	2	0	0	0	0	0	0	2
OTU-18476	Fusobacterium	0	1	0	0	0	0	0	0	1
OTU-18477	Prevotella	0	1	0	0	0	0	0	0	1
OTU-18478	Prevotella	0	1	0	0	0	0	0	0	1
OTU-1848	Leptotrichia	0	1	0	0	0	0	0	0	1
OTU-18483	Tannerella	0	1	0	0	0	0	0	0	1
OTU-18484	Unknown	0	1	0	0	0	0	0	0	1
OTU-18486	Unknown	0	1	0	0	0	0	0	0	1
OTU-18487	Unknown	0	1	0	0	0	0	0	0	1
OTU-185	Enterobacter	6	11	18	188	0	0	0	0	223
OTU-1850	Haemophilus	3	7	0	0	0	0	0	0	10
OTU-18501	Paludibacter	0	1	0	0	0	0	0	0	1
OTU-18502	Prevotella	0	1	0	0	0	0	0	0	1
OTU-18503	Fusobacterium	0	1	0	0	0	0	0	0	1
OTU-18504	Fusobacterium	0	3	0	0	0	0	0	0	3
OTU-18509	Porphyromonas	0	1	0	0	0	0	0	0	1
OTU-18513	Prevotella	0	1	0	0	0	0	0	0	1
OTU-18516	Porphyromonas	0	1	0	0	0	0	0	0	1
OTU-18521	Unknown	0	1	0	0	0	0	0	0	1
OTU-18528	Fusobacterium	0	2	0	0	0	0	0	0	2
OTU-1853	Haemophilus	0	1	0	0	0	0	0	0	1
OTU-18534	Campylobacter	0	1	0	0	0	0	0	0	1
OTU-18535	Unknown	0	1	0	0	0	0	0	0	1
OTU-18537	Porphyromonas	0	2	0	0	0	0	0	0	2
OTU-18543	Bacteroides	0	1	0	0	0	0	0	0	1
OTU-18544	Unknown	0	1	0	1	0	0	0	0	2
OTU-18547	Porphyromonas	0	4	0	0	0	0	0	0	4
OTU-1855	Actinobacillus	0	4	0	0	0	0	0	0	4
OTU-18551	Fusobacterium	0	1	0	0	0	0	0	0	1
OTU-18558	Fusobacterium	0	1	0	0	0	0	0	0	1
OTU-1856	Porphyromonas	4	4	0	0	0	0	0	0	8
OTU-18561	Unknown	0	1	0	0	0	0	0	0	1
OTU-18562	Bacteroides	0	1	0	0	0	0	0	0	1
OTU-18570	Fusobacterium	0	1	0	0	0	0	0	0	1
OTU-18579	Fusobacterium	0	1	0	0	0	0	0	0	1
OTU-18589	Porphyromonas	0	2	0	0	0	0	0	0	2
OTU-18592	Treponema	0	1	0	0	0	0	0	0	1
OTU-18593	Fusobacterium	0	3	0	0	0	0	0	0	3
OTU-186	Enterobacter	2	0	2	11	0	0	0	0	15
OTU-1860	Haemophilus	0	7	0	0	0	1	0	0	8
OTU-18604	Fusobacterium	0	1	0	0	0	0	0	0	1
OTU-18605	Fusobacterium	0	2	0	0	0	0	0	0	2
OTU-1861	Porphyromonas	0	14	0	0	0	0	0	0	14
OTU-18610	Parvimonas	0	4	0	0	0	0	0	0	4
OTU-18613	Prevotella	0	1	0	0	0	0	0	0	1
OTU-18618	Fusobacterium	0	1	0	0	0	0	0	0	1
OTU-18624	Unknown	0	2	0	0	0	0	0	0	2
OTU-18628	Cardiobacterium	0	2	0	0	0	0	0	0	2
OTU-1863	Unknown	0	5	0	0	0	0	0	0	5
OTU-18631	Prevotella	0	5	0	0	0	0	0	0	5
OTU-18632	Haemophilus	0	2	0	0	0	0	0	0	2
OTU-18636	Capnocytophaga	0	2	0	0	0	0	0	0	2
OTU-18637	Capnocytophaga	0	1	0	0	0	0	0	0	1
OTU-18641	Fusobacterium	0	2	0	0	0	0	0	0	2
OTU-18642	Leptotrichia	0	1	0	0	0	0	0	0	1
OTU-1865	Porphyromonas	3	8	0	0	0	0	0	0	11
OTU-18655	Leptotrichia	1	2	0	0	0	0	0	0	3
OTU-18672	Unknown	0	1	0	0	0	1	0	0	2
OTU-18675	Capnocytophaga	0	2	0	0	0	0	0	0	2
OTU-1868	Unknown	1	21	0	0	0	0	3	0	25
OTU-18682	Capnocytophaga	0	1	0	0	0	0	0	0	1
OTU-18688	Leptotrichia	0	1	0	0	0	0	0	0	1
OTU-18696	TM7_genera_incertae_sedis	0	2	0	0	0	0	0	1	3
OTU-18697	Selenomonas	0	1	0	0	0	0	0	0	1
OTU-1870	Aggregatibacter	0	1	0	0	0	0	0	0	1
OTU-1871	Neisseria	0	7	0	0	0	0	0	0	7
OTU-18711	Granulicatella	0	1	0	0	0	0	0	0	1
OTU-18717	Porphyromonas	0	2	0	0	0	0	0	0	2
OTU-18720	Prevotella	0	1	0	0	0	0	0	0	1
OTU-1873	Haemophilus	0	1	0	0	0	0	0	0	1
OTU-18738	Leptotrichia	0	2	0	0	0	0	0	0	2
OTU-1874	Porphyromonas	0	16	0	0	0	0	0	0	16
OTU-18740	Fusobacterium	0	2	0	0	0	0	0	0	2
OTU-18754	Tannerella	1	2	0	0	0	0	0	0	3
OTU-18759	Mycobacterium	0	1	0	0	0	0	0	0	1
OTU-18760	Unknown	0	1	0	0	0	0	0	0	1
OTU-18761	Unknown	0	1	0	0	0	0	0	0	1
OTU-18763	Neisseria	0	1	0	0	0	0	0	0	1
OTU-18768	Faecalibacterium	1	0	0	0	0	0	0	0	1
OTU-18771	Neisseria	2	0	0	0	0	0	0	0	2
OTU-18779	Neisseria	3	0	0	0	0	0	0	1	4
OTU-18782	Unknown	1	0	0	0	0	0	0	0	1
OTU-18789	Unknown	1	0	0	0	0	0	0	0	1
OTU-1880	Oribacterium	0	13	0	4	0	0	0	0	17
OTU-18809	Unknown	1	0	0	0	0	0	0	0	1
OTU-18816	Unknown	1	0	0	0	0	0	0	0	1
OTU-1882	Haemophilus	0	9	0	0	0	0	0	0	9
OTU-18831	Unknown	2	0	0	0	0	0	0	0	2
OTU-18844	Leptotrichia	0	0	0	1	0	0	0	0	1
OTU-1885	Actinobacillus	0	7	0	0	0	0	0	0	7
OTU-18855	Enterobacter	0	0	0	2	0	0	0	0	2
OTU-18870	Enterobacter	0	0	1	1	0	0	0	0	2
OTU-1888	Porphyromonas	0	35	0	0	0	0	0	0	35
OTU-1889	Actinobacillus	0	42	0	0	0	0	0	3	45
OTU-18892	Enterobacter	0	0	0	2	0	0	0	0	2
OTU-18898	Haemophilus	0	0	2	1	0	0	0	0	3
OTU-189	Enterobacter	2	1	3	50	0	0	0	0	56
OTU-18902	Enterobacter	0	0	0	2	0	0	0	0	2
OTU-18903	Prevotella	0	0	0	1	0	0	0	0	1
OTU-18959	Chryseobacterium	1	0	0	0	0	0	0	0	1
OTU-1896	Haemophilus	4	2	0	0	0	0	0	0	6
OTU-1897	Porphyromonas	0	1	0	0	0	0	0	0	1
OTU-1898	Aggregatibacter	4	16	0	2	0	0	1	0	23
OTU-1899	Leptotrichia	0	19	0	0	0	0	0	0	19
OTU-18997	Unknown	3	0	0	0	0	0	0	0	3
OTU-19	Prevotella	0	0	0	36	0	0	0	0	36
OTU-1901	Haemophilus	0	11	0	0	0	0	0	2	13
OTU-19022	Streptobacillus	1	1	0	0	0	0	0	0	2
OTU-19028	Streptobacillus	1	2	0	0	0	0	0	0	3
OTU-1905	Haemophilus	7	5	0	0	1	0	0	0	13
OTU-19070	Porphyromonas	1	0	0	0	0	0	0	0	1
OTU-19090	Kingella	1	0	0	0	0	0	0	0	1
OTU-19092	Fusobacterium	1	0	0	0	0	0	0	3	4
OTU-1910	Actinobacillus	0	9	0	0	0	0	0	0	9
OTU-1912	Fusobacterium	0	1	0	0	0	0	0	0	1
OTU-19132	Escherichia	1	0	0	0	0	0	0	0	1
OTU-19144	Unknown	1	0	0	0	0	0	0	0	1
OTU-19146	Haemophilus	2	0	0	0	0	0	0	0	2
OTU-19148	Unknown	1	1	0	0	0	0	0	0	2
OTU-19150	Fusobacterium	1	0	0	0	0	0	0	0	1
OTU-19154	Porphyromonas	0	0	0	1	0	0	0	0	1
OTU-1916	Porphyromonas	0	2	0	0	0	0	0	0	2
OTU-19169	Prevotella	0	0	0	1	0	0	0	0	1
OTU-19173	Haemophilus	0	0	0	1	0	0	0	0	1
OTU-1918	Haemophilus	4	4	0	0	0	0	0	3	11
OTU-19203	Streptococcus	0	0	0	1	0	0	0	0	1
OTU-19209	Unknown	0	0	0	1	0	0	0	0	1
OTU-19222	Streptococcus	0	0	0	1	0	0	0	0	1
OTU-19223	Prevotella	0	0	0	1	0	0	0	0	1
OTU-19224	Streptococcus	0	0	0	1	0	0	0	0	1
OTU-19225	Streptococcus	0	0	0	1	0	0	0	0	1
OTU-1923	Fusobacterium	0	4	0	0	0	0	0	0	4
OTU-19231	Unknown	0	0	0	1	0	0	0	0	1
OTU-19233	Neisseria	0	1	0	2	0	0	0	0	3
OTU-1924	Unknown	0	2	0	0	0	1	0	0	3
OTU-19241	Prevotella	0	0	0	1	0	0	0	0	1
OTU-19246	Streptococcus	0	0	0	2	0	0	0	0	2
OTU-19255	Porphyromonas	0	0	0	1	0	0	0	0	1
OTU-19265	Neisseria	2	0	0	1	0	0	0	0	3
OTU-19275	Streptococcus	0	0	0	1	0	0	0	0	1
OTU-1928	Unknown	1	1	0	2	0	4	6	1	15
OTU-19288	Unknown	0	0	0	1	0	0	0	0	1
OTU-193	Escherichia	0	1	2	17	0	0	0	0	20
OTU-19301	Fusobacterium	0	0	0	1	0	0	0	0	1
OTU-19303	Unknown	0	0	0	1	0	0	0	0	1
OTU-1931	Haemophilus	0	11	0	0	0	0	1	0	12
OTU-19315	Neisseria	0	0	0	1	0	0	0	0	1
OTU-19339	Prevotella	0	0	0	1	0	0	0	0	1
OTU-19349	Unknown	0	0	0	1	0	0	0	0	1
OTU-1936	Neisseria	0	2	0	0	0	0	0	0	2
OTU-19362	Porphyromonas	1	0	0	1	0	0	0	0	2
OTU-19363	Prevotella	0	0	0	1	0	0	0	0	1
OTU-19365	Unknown	0	0	0	1	0	0	0	0	1
OTU-19372	Streptococcus	0	0	0	1	0	0	0	0	1
OTU-1938	Porphyromonas	1	2	0	0	0	0	0	0	3
OTU-19392	Prevotella	0	0	0	1	0	0	0	0	1
OTU-19398	Bacteroides	0	0	0	2	0	0	0	0	2
OTU-1940	Actinobacillus	1	2	0	0	0	0	0	0	3
OTU-19408	Prevotella	0	1	0	1	0	0	0	0	2
OTU-1941	Actinobacillus	0	6	0	0	0	0	0	0	6
OTU-19413	Unknown	0	0	0	1	0	0	0	0	1
OTU-19416	Prevotella	0	0	0	1	0	0	0	0	1
OTU-19417	Leptotrichia	0	0	0	2	0	0	0	0	2
OTU-19419	Unknown	0	0	0	1	0	0	0	0	1
OTU-19427	Fusobacterium	0	1	0	1	0	0	0	0	2
OTU-19429	Leptotrichia	0	0	0	1	0	0	0	1	2
OTU-1943	Unknown	0	7	0	1	0	0	0	0	8
OTU-19431	Streptococcus	0	0	0	4	0	0	0	0	4
OTU-19441	Prevotella	0	0	0	1	0	0	0	0	1
OTU-19446	SR1_genera_incertae_sedis	0	0	0	2	0	0	0	0	2
OTU-1945	Fusobacterium	0	1	0	0	0	1	0	0	2
OTU-19451	Leptotrichia	0	0	0	3	0	0	0	0	3
OTU-19455	Porphyromonas	0	0	0	1	0	0	0	0	1
OTU-19457	Prevotella	0	0	0	1	0	0	0	0	1
OTU-1946	Leptotrichia	0	1	0	0	0	0	0	0	1
OTU-19464	Leptotrichia	0	0	0	1	0	0	0	0	1
OTU-1947	Unknown	0	2	0	0	0	0	0	0	2
OTU-19477	Porphyromonas	0	0	0	1	0	0	0	0	1
OTU-19478	Neisseria	0	0	0	1	0	0	0	0	1
OTU-19479	Peptostreptococcus	0	0	0	1	0	0	0	0	1
OTU-19482	Treponema	0	1	0	1	0	0	0	0	2
OTU-19488	Unknown	0	0	0	1	0	0	0	0	1
OTU-19490	Prevotella	0	0	0	1	0	0	0	0	1
OTU-19506	Enterobacter	1	0	1	0	0	0	0	0	2
OTU-19507	Streptococcus	1	0	0	0	0	0	0	0	1
OTU-1951	Haemophilus	0	22	0	0	0	0	0	0	22
OTU-1952	Porphyromonas	0	12	0	0	0	0	0	0	12
OTU-19526	Unknown	1	0	0	0	0	0	0	0	1
OTU-19527	Leptotrichia	1	0	0	0	0	0	0	0	1
OTU-19558	Cronobacter	1	0	0	0	0	0	0	0	1
OTU-19564	Porphyromonas	0	2	0	0	0	0	0	0	2
OTU-19568	Haemophilus	0	1	0	0	0	0	0	0	1
OTU-1958	Granulicatella	0	6	0	0	0	0	0	0	6
OTU-19584	Fusobacterium	0	4	0	0	0	0	0	0	4
OTU-19586	Aggregatibacter	0	1	0	0	0	0	0	0	1
OTU-19594	Unknown	0	1	0	0	0	0	0	0	1
OTU-19605	Unknown	0	5	0	0	0	0	0	0	5
OTU-19613	Fusobacterium	0	1	0	0	0	0	0	0	1
OTU-1962	Porphyromonas	0	2	0	0	0	0	0	0	2
OTU-1963	Haemophilus	0	3	0	0	0	0	0	0	3
OTU-19642	Pseudomonas	0	1	0	0	0	0	0	0	1
OTU-19648	Unknown	0	1	0	0	0	0	0	0	1
OTU-19654	Escherichia	0	1	0	0	0	0	0	0	1
OTU-1966	Neisseria	0	6	0	0	0	0	0	0	6
OTU-19675	Porphyromonas	0	2	0	0	0	0	0	0	2
OTU-19691	Streptobacillus	0	2	0	0	0	0	0	0	2
OTU-197	Streptococcus	0	1	0	38	3	6	4	20	72
OTU-19708	Streptobacillus	0	3	0	0	0	0	0	0	3
OTU-19715	Porphyromonas	0	2	0	0	0	0	0	0	2
OTU-19716	Fusobacterium	0	2	0	0	0	0	0	0	2
OTU-19717	Haemophilus	1	1	0	0	0	0	0	0	2
OTU-19724	Porphyromonas	0	1	0	0	0	0	0	0	1
OTU-1973	Enterobacter	0	0	0	2	0	0	0	0	2
OTU-19731	Pseudomonas	0	1	0	0	0	0	0	0	1
OTU-19741	Streptobacillus	0	4	0	0	0	0	0	0	4
OTU-19752	Pseudomonas	0	2	0	0	0	0	0	0	2
OTU-19759	Unknown	0	1	0	0	0	0	0	0	1
OTU-1976	Enterobacter	1	0	1	13	0	0	0	0	15
OTU-19771	Moryella	0	1	0	0	0	0	0	0	1
OTU-19779	Sphingopyxis	0	0	0	0	0	0	0	2	2
OTU-1978	Enterobacter	0	0	2	4	0	0	0	0	6
OTU-19780	Humicoccus	0	0	0	0	0	0	0	3	3
OTU-19781	Planococcaceae_incertae_sedis	0	0	0	0	0	0	0	1	1
OTU-19795	Granulicatella	0	0	0	0	0	0	0	1	1
OTU-198	Enterobacter	0	0	0	1	0	0	0	0	1
OTU-19800	Capnocytophaga	0	0	0	0	0	0	0	1	1
OTU-19803	Deinococcus	0	0	0	0	0	0	0	1	1
OTU-19815	Clostridium	0	0	0	0	0	0	1	1	2
OTU-19823	Unknown	0	0	0	0	0	0	0	1	1
OTU-19830	Unknown	0	0	0	0	0	1	0	1	2
OTU-19836	Unknown	0	0	0	0	0	0	0	1	1
OTU-19837	Eubacterium	0	0	0	0	0	0	0	1	1
OTU-1984	Enterobacter	1	1	2	8	0	0	0	0	12
OTU-1986	Enterobacter	1	0	0	4	0	0	0	0	5
OTU-19863	Porphyromonas	0	0	0	0	0	0	0	1	1
OTU-19869	Blautia	0	0	0	0	0	0	0	1	1
OTU-19870	Actinomyces	0	0	0	0	0	0	0	1	1
OTU-19874	Actinomyces	0	0	1	0	0	0	0	0	1
OTU-19886	Unknown	0	0	2	0	0	0	0	0	2
OTU-19895	Unknown	0	0	1	0	0	0	0	0	1
OTU-19921	Unknown	0	0	1	0	0	0	0	0	1
OTU-1993	Enterobacter	0	0	1	1	0	0	0	0	2
OTU-1994	Buttiauxella	2	0	0	11	0	0	0	0	13
OTU-2	Unknown	0	0	0	1	0	0	0	0	1
OTU-2002	Enterobacter	0	1	0	3	0	0	0	0	4
OTU-20022	Granulicatella	1	0	0	0	0	0	0	0	1
OTU-2003	Unknown	0	0	0	1	0	0	0	0	1
OTU-20050	Haemophilus	1	0	0	1	0	0	0	0	2
OTU-2006	Enterobacter	0	0	1	1	0	0	0	0	2
OTU-20091	Neisseria	1	0	0	0	0	0	0	1	2
OTU-20096	Aggregatibacter	1	0	0	0	0	0	0	0	1
OTU-201	Enterobacter	0	0	0	3	0	0	0	0	3
OTU-20117	Actinomyces	0	0	0	0	0	0	1	0	1
OTU-20119	Prevotella	1	0	0	0	0	0	1	0	2
OTU-2012	Serratia	0	0	18	5	0	0	0	0	23
OTU-20122	Streptococcus	0	0	0	0	0	0	1	0	1
OTU-20126	Prevotella	0	0	0	0	0	0	2	0	2
OTU-20128	Prevotella	0	0	0	0	0	0	1	0	1
OTU-20144	Prevotella	0	0	0	0	0	0	1	0	1
OTU-2015	Enterobacter	0	1	1	21	0	0	0	0	23
OTU-20155	Streptococcus	0	0	0	0	0	0	1	0	1
OTU-20157	Prevotella	0	0	0	0	0	0	1	0	1
OTU-20162	Porphyromonas	0	0	0	1	0	0	1	0	2
OTU-20169	Megasphaera	4	0	0	1	0	0	1	0	6
OTU-2019	Enterobacter	6	3	7	7	0	0	0	0	23
OTU-20191	Rothia	0	0	1	1	0	0	1	0	3
OTU-20192	Leptotrichia	0	0	0	2	0	0	1	0	3
OTU-20209	TM7_genera_incertae_sedis	0	0	0	0	0	0	1	0	1
OTU-2021	Enterobacter	6	1	12	9	0	0	0	0	28
OTU-20220	Veillonella	0	0	0	1	0	0	1	0	2
OTU-20223	Selenomonas	0	0	0	0	0	0	1	0	1
OTU-20224	Streptococcus	0	0	0	0	0	0	2	0	2
OTU-20242	Unknown	0	0	0	0	0	0	0	1	1
OTU-20245	Fusobacterium	0	0	0	0	0	0	0	1	1
OTU-20251	Unknown	0	0	0	0	0	0	0	1	1
OTU-20252	Dialister	0	0	0	0	0	0	0	1	1
OTU-20256	Unknown	0	0	0	0	0	0	0	1	1
OTU-2026	Streptococcus	0	0	1	2	0	0	0	0	3
OTU-2027	Streptococcus	0	0	0	4	0	1	0	0	5
OTU-20271	Streptococcus	0	0	0	0	0	0	0	1	1
OTU-2028	Prevotella	0	0	0	3	0	0	1	1	5
OTU-20280	Porphyromonas	0	1	0	0	0	0	0	0	1
OTU-20283	Selenomonas	0	2	0	0	0	0	0	0	2
OTU-20287	Treponema	0	1	0	0	0	0	0	0	1
OTU-2029	Streptococcus	0	0	0	2	0	0	0	0	2
OTU-20292	Treponema	0	2	0	0	0	0	0	0	2
OTU-20295	Treponema	0	3	0	0	0	0	0	0	3
OTU-20297	Fusobacterium	0	3	0	0	0	0	0	0	3
OTU-20298	Unknown	0	5	0	0	0	0	0	0	5
OTU-20305	Campylobacter	1	2	0	0	0	0	0	0	3
OTU-20321	Unknown	0	1	0	0	0	0	0	0	1
OTU-20323	Actinobacillus	0	3	0	0	0	0	0	0	3
OTU-20326	Fusobacterium	0	1	0	0	0	0	0	0	1
OTU-20327	Neisseria	0	1	0	0	0	0	0	0	1
OTU-20334	Unknown	0	2	0	0	0	0	0	0	2
OTU-20337	Treponema	0	1	0	0	0	0	0	0	1
OTU-2034	Veillonella	0	1	3	10	0	0	0	0	14
OTU-20341	Unknown	0	2	0	0	0	0	0	0	2
OTU-20349	Haemophilus	0	1	0	0	0	0	0	0	1
OTU-20354	Treponema	0	2	0	0	0	0	0	0	2
OTU-20359	Unknown	0	1	0	0	0	0	0	0	1
OTU-2036	Granulicatella	0	0	0	2	0	1	0	1	4
OTU-20360	Unknown	0	1	0	0	0	0	0	0	1
OTU-20363	Unknown	0	1	0	0	0	0	0	0	1
OTU-20365	Porphyromonas	0	2	0	0	0	0	0	0	2
OTU-20368	Treponema	0	2	0	0	0	0	0	0	2
OTU-20377	Unknown	0	1	0	0	0	0	0	0	1
OTU-20384	Unknown	0	1	0	0	0	0	0	0	1
OTU-20398	Unknown	0	2	0	0	0	0	0	0	2
OTU-2040	Prevotella	0	0	0	1	0	0	0	0	1
OTU-20403	Schwartzia	0	1	0	0	0	0	0	0	1
OTU-20409	Unknown	0	1	0	0	0	0	0	0	1
OTU-20411	Treponema	0	1	0	0	0	0	1	0	2
OTU-20414	Haemophilus	0	2	0	0	0	0	0	0	2
OTU-2042	Rothia	0	0	1	2	0	0	0	0	3
OTU-20434	Unknown	0	0	0	1	0	0	0	0	1
OTU-20436	Prevotella	0	0	0	1	0	0	0	0	1
OTU-20441	Actinomyces	0	0	0	4	0	0	0	0	4
OTU-2045	Prevotella	0	0	5	8	0	0	3	0	16
OTU-2046	Prevotella	0	0	0	3	0	0	1	0	4
OTU-2047	Paludibacter	0	1	0	1	0	0	0	0	2
OTU-20470	Streptococcus	0	0	0	1	0	0	0	0	1
OTU-2048	Enterobacter	1	2	3	24	0	0	0	0	30
OTU-2049	Veillonella	0	1	1	5	0	0	0	0	7
OTU-20504	Unknown	0	0	0	1	0	0	0	0	1
OTU-20528	Veillonella	0	0	0	1	0	0	0	0	1
OTU-2053	Streptococcus	0	0	0	1	0	0	0	0	1
OTU-2054	Unknown	1	0	0	1	0	0	0	0	2
[truncated: 3,040 more rows]
